# Supplementary material for: Analysis of Food Pairing in Regional Cuisines of India
Source: PLoS One. 2015 Oct 2;10(10):e0139539. doi: 10.1371/journal.pone.0139539 (PMC4592201; doi:10.1371/journal.pone.0139539)
Supplement: S1 Dataset — Recipe id and aliased ingredient name. (XLSX) [file pone.0139539.s005.xlsx]

## Sheet: Bengali Cuisine Recipes Ingred
Recipe ID	Aliased Ingredient Name
R0000001	carom_seed
R0000001	ghee
R0000001	sunflower_oil
R0000001	wheat
R0000002	asafoetida
R0000002	black_mustard_seed_oil
R0000002	cayenne
R0000002	coriander
R0000002	cumin
R0000002	fennel
R0000002	ginger_garlic_paste
R0000002	green_bell_pepper
R0000002	mango
R0000002	sunflower_oil
R0000002	turmeric
R0000003	asafoetida
R0000003	chaat_masala
R0000003	cumin
R0000003	green_bell_pepper
R0000003	potato
R0000003	sunflower_oil
R0000004	black_pepper
R0000004	ghee
R0000004	saffron
R0000005	cayenne
R0000005	poppy_seed
R0000005	sunflower_oil
R0000005	turmeric
R0000006	green_bell_pepper
R0000006	poppy_seed
R0000006	potato
R0000006	sunflower_oil
R0000006	tomato
R0000007	bread
R0000007	cayenne
R0000007	garam_masala
R0000007	ghee
R0000007	lemon
R0000007	mango
R0000007	onion
R0000007	pea
R0000007	potato
R0000007	sunflower_oil
R0000007	vinegar
R0000007	wheat
R0000008	milk
R0000008	pandanus_fasicularis
R0000008	saffron
R0000009	ghee
R0000010	buttermilk
R0000010	milk
R0000011	black_bean
R0000011	cayenne
R0000011	chickpea
R0000011	cinnamon
R0000011	coconut
R0000011	coriander
R0000011	egg_plant
R0000011	sunflower_oil
R0000012	corn_grit
R0000012	milk
R0000012	paneer
R0000012	saffron
R0000013	cayenne
R0000013	coriander
R0000013	cumin
R0000013	ghee
R0000013	green_bell_pepper
R0000013	mung_bean
R0000013	onion
R0000013	rice
R0000013	turmeric
R0000014	asafoetida
R0000014	beet_root
R0000014	black_mustard_seed_oil
R0000014	cayenne
R0000014	coriander
R0000014	cumin
R0000014	curry_leaf
R0000014	fennel
R0000014	mung_bean
R0000014	sunflower_oil
R0000014	turmeric
R0000015	coriander
R0000015	egg_plant
R0000015	garam_masala
R0000015	ghee
R0000015	sunflower_oil
R0000015	turmeric
R0000016	cardamom
R0000016	cottage_cheese
R0000016	ghee
R0000016	milk
R0000016	sunflower_oil
R0000017	black_mustard_seed_oil
R0000017	cayenne
R0000017	okra
R0000017	poppy_seed
R0000017	sunflower_oil
R0000017	turmeric
R0000018	ginger
R0000018	panch_phoron_seeds
R0000018	sunflower_oil
R0000019	almond
R0000019	buttermilk
R0000019	milk
R0000019	raisin
R0000020	buttermilk
R0000020	cardamom
R0000020	corn_grit
R0000021	butter
R0000021	cayenne
R0000021	egg_plant
R0000021	mango
R0000021	sunflower_oil
R0000021	tomato
R0000021	turmeric
R0000022	egg_plant
R0000022	sunflower_oil
R0000022	turmeric
R0000023	asafoetida
R0000023	black_mustard_seed_oil
R0000023	curry_leaf
R0000023	sunflower_oil
R0000023	tamarind
R0000023	turmeric
R0000024	black_mustard_seed_oil
R0000024	cayenne
R0000024	coriander
R0000024	turmeric
R0000025	asafoetida
R0000025	bay_laurel
R0000025	cayenne
R0000025	coriander
R0000025	cumin
R0000025	pea
R0000025	sunflower_oil
R0000025	turmeric
R0000026	asafoetida
R0000026	black_mustard_seed_oil
R0000026	cayenne
R0000026	coriander
R0000026	cumin
R0000026	ginger_garlic_paste
R0000026	sunflower_oil
R0000026	turmeric
R0000027	almond
R0000027	cardamom
R0000027	carrot
R0000027	milk
R0000028	cayenne
R0000028	chickpea
R0000028	coriander_oil
R0000028	onion
R0000028	pea
R0000028	potato
R0000028	sunflower_oil
R0000028	tomato
R0000029	cayenne
R0000029	chickpea
R0000029	chole_masala
R0000029	fennel
R0000029	sunflower_oil
R0000030	curry_leaf
R0000030	egg_plant
R0000030	sunflower_oil
R0000031	asafoetida
R0000031	black_mustard_seed_oil
R0000031	cayenne
R0000031	chickpea
R0000031	coriander
R0000031	cumin
R0000031	curry_leaf
R0000031	fenugreek
R0000031	ginger_garlic_paste
R0000031	mango
R0000031	sunflower_oil
R0000031	turmeric
R0000032	buttermilk
R0000032	rice
R0000032	sunflower_oil
R0000033	buttermilk
R0000033	cardamom
R0000033	cayenne
R0000033	cinnamon
R0000033	clove
R0000033	coriander_oil
R0000033	fennel
R0000033	sunflower_oil
R0000033	tomato
R0000033	turmeric
R0000034	almond
R0000034	buttermilk
R0000034	cardamom
R0000034	cayenne
R0000034	cinnamon
R0000034	coriander_oil
R0000034	sunflower_oil
R0000034	tomato
R0000034	turmeric
R0000035	cocoa
R0000035	strawberry
R0000035	vanilla_oil
R0000036	cocoa
R0000036	milk
R0000036	orange
R0000036	vanilla_oil
R0000037	cocoa
R0000038	milk
R0000039	cocoa
R0000040	bay_laurel
R0000040	black_mustard_seed_oil
R0000040	cardamom
R0000040	cayenne
R0000040	cinnamon
R0000040	clove
R0000040	cumin
R0000040	ghee
R0000040	turmeric
R0000041	coconut
R0000041	milk
R0000042	black_mustard_seed_oil
R0000042	cayenne
R0000042	coconut
R0000042	curry_leaf
R0000042	sunflower_oil
R0000043	coconut
R0000043	ghee
R0000044	corn_grit
R0000044	milk
R0000044	poppy_seed
R0000045	butter
R0000045	milk
R0000045	rice
R0000045	sesame_seed
R0000045	sunflower_oil
R0000046	buttermilk
R0000046	cayenne
R0000046	egg_plant
R0000046	mint
R0000046	sunflower_oil
R0000046	turmeric
R0000047	asafoetida
R0000047	buttermilk
R0000047	cayenne
R0000047	coriander
R0000047	cumin
R0000047	fennel
R0000047	sunflower_oil
R0000047	turmeric
R0000048	asafoetida
R0000048	black_mustard_seed_oil
R0000048	cayenne
R0000048	cinnamon
R0000048	coriander
R0000048	cumin
R0000048	curry_leaf
R0000048	garam_masala
R0000048	garlic
R0000048	ghee
R0000048	ginger_garlic_paste
R0000048	green_bell_pepper
R0000048	onion
R0000048	pigeon_pea
R0000048	tomato
R0000048	turmeric
R0000049	asafoetida
R0000049	cumin
R0000049	ghee
R0000049	milk
R0000049	wheat
R0000050	ash_gourd
R0000050	cottage_cheese
R0000050	saffron
R0000051	buttermilk
R0000051	chicken
R0000051	coriander
R0000051	onion
R0000051	sunflower_oil
R0000052	asafoetida
R0000052	buttermilk
R0000052	cayenne
R0000052	coriander
R0000052	coriander_oil
R0000052	cream
R0000052	cumin
R0000052	fenugreek
R0000052	garam_masala
R0000052	potato
R0000052	sunflower_oil
R0000052	tomato
R0000052	turmeric
R0000053	bay_laurel
R0000053	cumin
R0000053	garam_masala
R0000053	ghee
R0000053	green_bell_pepper
R0000053	jackfruit
R0000053	sunflower_oil
R0000053	turmeric
R0000054	cayenne
R0000054	coconut_oil
R0000054	tamarind
R0000055	cauliflower
R0000055	cayenne
R0000055	chickpea
R0000055	coriander
R0000055	garam_masala
R0000055	onion
R0000055	pea
R0000055	sunflower_oil
R0000055	tomato
R0000056	almond
R0000056	bread
R0000056	cardamom
R0000056	coconut
R0000056	raisin
R0000057	black_mustard_seed_oil
R0000057	cayenne
R0000057	garam_masala
R0000057	jackfruit
R0000057	turmeric
R0000058	bread
R0000058	corn_grit
R0000058	garam_masala
R0000058	jackfruit
R0000058	sunflower_oil
R0000058	tomato
R0000058	turmeric
R0000059	black_mustard_seed_oil
R0000059	cayenne
R0000059	chickpea
R0000059	egg_plant
R0000059	raisin
R0000059	sesame_seed
R0000059	sunflower_oil
R0000059	turmeric
R0000060	butter
R0000060	cream
R0000060	saffron
R0000061	poppy_seed
R0000061	sunflower_oil
R0000061	turmeric
R0000062	asafoetida
R0000062	black_mustard_seed_oil
R0000062	cabbage
R0000062	cumin
R0000062	curry_leaf
R0000062	green_bell_pepper
R0000062	lemon
R0000062	mango
R0000062	sunflower_oil
R0000062	turmeric
R0000063	asafoetida
R0000063	cayenne
R0000063	coriander
R0000063	cumin
R0000063	fennel
R0000063	ginger_garlic_paste
R0000063	mango
R0000063	sunflower_oil
R0000063	turmeric
R0000064	cardamom
R0000064	milk
R0000064	saffron
R0000065	saffron
R0000066	ghee
R0000066	sunflower_oil
R0000066	wheat
R0000067	pistachio
R0000067	saffron
R0000068	corn_grit
R0000068	milk
R0000069	cardamom
R0000069	cayenne
R0000069	cinnamon
R0000069	clove
R0000069	cumin
R0000069	green_bell_pepper
R0000069	mung_bean
R0000069	sunflower_oil
R0000069	turmeric
R0000070	mango
R0000070	saffron
R0000070	vanilla_oil
R0000071	asafoetida
R0000071	black_mustard_seed_oil
R0000071	cayenne
R0000071	coriander
R0000071	cumin
R0000071	curry_leaf
R0000071	egg
R0000071	fennel
R0000071	ginger_garlic_paste
R0000071	green_bell_pepper
R0000071	sunflower_oil
R0000071	turmeric
R0000072	black_pepper
R0000072	buttermilk
R0000072	cardamom
R0000072	cayenne
R0000072	cinnamon
R0000072	clove
R0000072	coriander
R0000072	cumin
R0000072	ghee
R0000072	mutton
R0000073	black_bean
R0000073	black_mustard_seed_oil
R0000073	cayenne
R0000073	coriander
R0000073	egg_plant
R0000073	mango
R0000073	poppy_seed
R0000073	sesame_seed
R0000073	sunflower_oil
R0000073	turmeric
R0000074	cashew
R0000074	ghee
R0000074	honey
R0000074	peanut
R0000074	pistachio
R0000074	rice
R0000074	roasted_almond
R0000075	buttermilk
R0000075	walnut
R0000076	buttermilk
R0000076	milk
R0000077	carom_seed
R0000077	chickpea
R0000077	ghee
R0000077	sunflower_oil
R0000077	wheat
R0000078	buttermilk
R0000078	milk
R0000079	asafoetida
R0000079	black_mustard_seed_oil
R0000079	cayenne
R0000079	coriander
R0000079	cumin
R0000079	egg_plant
R0000079	fennel
R0000079	ginger_garlic_paste
R0000079	green_bell_pepper
R0000079	mango
R0000079	sunflower_oil
R0000079	turmeric
R0000080	anise
R0000080	mung_bean
R0000080	sunflower_oil
R0000081	cayenne
R0000081	ginger_garlic_paste
R0000081	maize
R0000081	sunflower_oil
R0000082	anise
R0000082	cayenne
R0000082	cumin
R0000082	ghee
R0000082	pea
R0000082	sunflower_oil
R0000082	turmeric
R0000083	black_mustard_seed_oil
R0000083	cayenne
R0000083	coriander
R0000083	garlic
R0000083	green_bell_pepper
R0000083	mango
R0000083	turmeric
R0000084	bay_laurel
R0000084	black_pepper
R0000084	cardamom
R0000084	cayenne
R0000084	cinnamon
R0000084	clove
R0000084	coriander
R0000084	coriander_oil
R0000084	cumin
R0000084	curry_leaf
R0000084	fenugreek
R0000084	garlic
R0000084	ginger
R0000084	poppy_seed
R0000084	sunflower_oil
R0000084	turmeric
R0000084	vinegar
R0000085	cardamom
R0000085	coconut
R0000085	ghee
R0000085	wheat
R0000086	lemon
R0000087	cumin
R0000087	ghee
R0000087	sunflower_oil
R0000087	wheat
R0000088	cardamom
R0000088	cottage_cheese
R0000088	milk
R0000089	almond
R0000089	cardamom
R0000089	cottage_cheese
R0000089	milk
R0000089	orange
R0000089	pistachio
R0000090	cottage_cheese
R0000090	milk
R0000090	orange
R0000091	asafoetida
R0000091	buttermilk
R0000091	cayenne
R0000091	coriander
R0000091	cumin
R0000091	spinach
R0000091	sunflower_oil
R0000091	turmeric
R0000092	buttermilk
R0000092	cayenne
R0000092	coriander
R0000092	green_bell_pepper
R0000092	sunflower_oil
R0000092	turmeric
R0000093	cottage_cheese
R0000093	sunflower_oil
R0000094	asafoetida
R0000094	butter
R0000094	cardamom
R0000094	cayenne
R0000094	cinnamon
R0000094	coriander
R0000094	cream
R0000094	cumin
R0000094	fennel
R0000094	ginger_garlic_paste
R0000094	turmeric
R0000095	cream
R0000095	saffron
R0000096	asafoetida
R0000096	buttermilk
R0000096	cayenne
R0000096	sunflower_oil
R0000096	turmeric
R0000096	wheat
R0000097	bay_laurel
R0000097	cayenne
R0000097	panch_phoron_seeds
R0000097	sunflower_oil
R0000097	turmeric
R0000098	ghee
R0000098	milk
R0000099	bay_laurel
R0000099	milk
R0000099	raisin
R0000099	rice_basmati
R0000100	black_pepper
R0000100	butter
R0000100	cardamom
R0000100	cayenne
R0000100	chicken
R0000100	cinnamon
R0000100	clove
R0000100	coriander
R0000100	cumin
R0000100	turmeric
R0000101	cherry
R0000101	cottage_cheese
R0000101	saffron
R0000101	vanilla_oil
R0000102	cumin
R0000102	mango
R0000102	sunflower_oil
R0000102	wheat
R0000103	potato
R0000103	sunflower_oil
R0000103	turmeric
R0000103	wheat
R0000104	buttermilk
R0000104	ghee
R0000104	green_bell_pepper
R0000104	sunflower_oil
R0000105	asafoetida
R0000105	cayenne
R0000105	coconut_oil
R0000105	prawn
R0000105	tamarind
R0000106	cayenne
R0000106	coconut
R0000106	coconut_oil
R0000106	coriander_oil
R0000106	cumin
R0000106	garlic
R0000106	ginger
R0000106	green_bell_pepper
R0000106	mango
R0000106	turmeric
R0000107	cayenne
R0000107	garam_masala
R0000107	ginger_garlic_paste
R0000107	onion
R0000107	tomato
R0000107	turmeric
R0000108	asafoetida
R0000108	cayenne
R0000108	fenugreek
R0000108	ginger_garlic_paste
R0000108	green_bell_pepper
R0000108	prawn
R0000108	sunflower_oil
R0000108	tamarind
R0000108	turmeric
R0000109	lemon
R0000109	milk
R0000109	rose
R0000110	black_pepper
R0000110	cabbage
R0000110	capsicum
R0000110	cayenne
R0000110	cider_vinegar
R0000110	garlic
R0000110	soy_sauce
R0000110	sunflower_oil
R0000111	sunflower_oil
R0000111	wheat
R0000112	black_mustard_seed_oil
R0000112	cayenne
R0000112	coriander
R0000112	curry_leaf
R0000112	egg_plant
R0000112	garlic
R0000112	sunflower_oil
R0000112	turmeric
R0000113	cottage_cheese
R0000113	pandanus_fasicularis
R0000114	buttermilk
R0000114	cardamom
R0000114	cottage_cheese
R0000115	corn_grit
R0000115	milk
R0000116	milk
R0000116	rose
R0000117	cocoa
R0000118	buttermilk
R0000118	cream
R0000119	milk
R0000120	banana
R0000120	cardamom
R0000120	milk
R0000120	saffron
R0000121	almond
R0000121	cardamom
R0000121	cottage_cheese
R0000121	egg
R0000121	milk
R0000121	saffron
R0000122	apple
R0000122	banana
R0000122	cardamom
R0000122	cherry
R0000122	grape
R0000122	milk
R0000122	orange
R0000122	rose
R0000123	banana
R0000123	black_mustard_seed_oil
R0000123	cayenne
R0000123	coriander_cumin_seeds_powder
R0000123	coriander_oil
R0000123	cumin
R0000123	curry_leaf
R0000123	garlic
R0000123	sunflower_oil
R0000123	tamarind
R0000123	turmeric
R0000124	buttermilk
R0000124	cumin
R0000124	ghee
R0000124	rice
R0000125	milk
R0000125	rose
R0000126	cauliflower
R0000126	ginger
R0000126	green_bell_pepper
R0000126	sunflower_oil
R0000127	milk
R0000127	rose
R0000127	saffron
R0000128	coconut
R0000128	coriander
R0000128	crab
R0000128	curry_leaf
R0000128	green_bell_pepper
R0000128	grind_ginger_garlic_and_coriander_leaves
R0000128	onion
R0000128	sunflower_oil
R0000128	tomato
R0000128	turmeric
R0000129	cayenne
R0000129	coriander
R0000129	crab
R0000129	onion
R0000129	sunflower_oil
R0000129	tomato
R0000129	turmeric
R0000130	black_pepper
R0000130	cayenne
R0000130	coriander
R0000130	olive
R0000130	prawn
R0000131	black_mustard_seed_oil
R0000131	coriander
R0000131	egg
R0000131	green_bell_pepper
R0000131	onion
R0000131	potato
R0000132	black_mustard_seed_oil
R0000132	coriander
R0000132	green_bell_pepper
R0000132	mustard
R0000132	nigella_seed
R0000132	turmeric
R0000133	black_mustard_seed_oil
R0000133	cayenne
R0000133	cumin
R0000133	curry_leaf
R0000133	green_bell_pepper
R0000133	sunflower_oil
R0000133	tamarind
R0000133	turmeric
R0000134	asafoetida
R0000134	black_mustard_seed_oil
R0000134	cayenne
R0000134	coriander
R0000134	cumin
R0000134	ginger_garlic_paste
R0000134	soy_sauce
R0000134	sunflower_oil
R0000134	turmeric
R0000135	asafoetida
R0000135	black_mustard_seed_oil
R0000135	buttermilk
R0000135	cayenne
R0000135	coriander
R0000135	cumin
R0000135	ginger_garlic_paste
R0000135	sunflower_oil
R0000135	turmeric
R0000136	black_pepper
R0000136	cayenne
R0000136	cinnamon
R0000136	garam_masala
R0000136	sunflower_oil
R0000136	turmeric
R0000137	asafoetida
R0000137	black_mustard_seed_oil
R0000137	buttermilk
R0000137	cayenne
R0000137	chaat_masala
R0000137	coconut
R0000137	coriander
R0000137	curry_leaf
R0000137	green_bell_pepper
R0000137	spinach
R0000137	sunflower_oil
R0000138	cottage_cheese
R0000139	banana
R0000139	cayenne
R0000139	coconut
R0000139	coriander
R0000139	cumin
R0000139	garam_masala
R0000139	garlic
R0000139	green_bell_pepper
R0000139	sunflower_oil
R0000139	vinegar
R0000140	capsicum
R0000140	ginger_garlic_paste
R0000140	green_bell_pepper
R0000140	onion
R0000140	soy_sauce
R0000141	strawberry
R0000142	black_mustard_seed_oil
R0000142	buttermilk
R0000142	cashew
R0000142	cayenne
R0000142	chickpea
R0000142	coconut
R0000142	coriander
R0000142	coriander_oil
R0000142	curry_leaf
R0000142	egg_plant
R0000142	fennel
R0000142	garam_masala
R0000142	garlic
R0000142	onion
R0000142	pea
R0000142	peanut
R0000142	sambar_powder
R0000142	sunflower_oil
R0000142	tamarind
R0000142	tomato
R0000142	turmeric
R0000143	beef
R0000143	bread
R0000143	cayenne
R0000143	coconut
R0000143	coriander
R0000143	egg
R0000143	egg_plant
R0000143	garam_masala
R0000143	garlic
R0000143	ginger
R0000143	green_bell_pepper
R0000143	mint
R0000143	sunflower_oil
R0000143	tamarind
R0000143	turmeric
R0000144	asafoetida
R0000144	black_bean
R0000144	carom_seed
R0000144	cayenne
R0000144	sunflower_oil
R0000145	cashew
R0000145	egg
R0000145	soy_sauce
R0000145	sunflower_oil
R0000145	white_wine
R0000146	cinnamon
R0000146	clove
R0000146	garlic
R0000146	onion
R0000146	sunflower_oil
R0000146	turmeric
R0000147	cayenne
R0000147	coriander
R0000147	ginger
R0000147	green_bell_pepper
R0000147	onion
R0000147	prawn
R0000147	tamarind
R0000147	turmeric
R0000148	ghee
R0000148	sunflower_oil
R0000148	wheat
R0000149	black_pepper
R0000149	corn_grit
R0000149	onion
R0000149	soy_sauce
R0000149	sunflower_oil
R0000149	tomato
R0000149	vinegar
R0000149	white_pepper
R0000150	potato
R0000150	sunflower_oil
R0000151	buttermilk
R0000151	capsicum
R0000151	cayenne
R0000151	chickpea
R0000151	cumin
R0000151	fenugreek
R0000151	onion
R0000151	sunflower_oil
R0000152	asafoetida
R0000152	black_mustard_seed_oil
R0000152	cauliflower
R0000152	cayenne
R0000152	coriander
R0000152	cumin
R0000152	fennel
R0000152	ginger_garlic_paste
R0000152	green_bell_pepper
R0000152	lemon
R0000152	pea
R0000152	sunflower_oil
R0000152	turmeric
R0000153	asafoetida
R0000153	butter
R0000153	cardamom
R0000153	cashew
R0000153	cayenne
R0000153	cinnamon
R0000153	clove
R0000153	coriander
R0000153	cumin
R0000153	curry_leaf
R0000153	egg_plant
R0000153	garam_masala
R0000153	ginger_garlic_paste
R0000153	raisin
R0000153	sunflower_oil
R0000153	turmeric
R0000154	cardamom
R0000154	ghee
R0000155	cardamom
R0000155	milk
R0000155	sesame_seed
R0000155	sunflower_oil
R0000155	wheat
R0000156	cayenne
R0000156	mango
R0000156	pomegranate
R0000156	potato
R0000156	sunflower_oil

## Sheet: Gujarati Cuisine Recipes Ingred
Recipe ID	Aliased Ingredient Name
R0000001	asafoetida
R0000001	black_mustard_seed_oil
R0000001	cayenne
R0000001	fenugreek
R0000001	ginger_garlic_paste
R0000001	sesame_oil
R0000001	sunflower_oil
R0000001	turmeric
R0000002	mango
R0000002	mint
R0000003	asafoetida
R0000003	black_mustard_seed_oil
R0000003	buttermilk
R0000003	chickpea
R0000003	curry_leaf
R0000003	fenugreek
R0000003	green_bell_pepper
R0000003	mango
R0000003	sunflower_oil
R0000004	black_pepper
R0000004	buttermilk
R0000004	mint
R0000004	pomegranate
R0000004	raisin
R0000005	cayenne
R0000005	clove
R0000005	garam_masala
R0000005	onion
R0000005	sunflower_oil
R0000006	butter
R0000006	ghee
R0000006	potato
R0000007	cinnamon
R0000007	clove
R0000007	coconut
R0000007	ginger
R0000007	lemon
R0000007	sunflower_oil
R0000007	turmeric
R0000008	asafoetida
R0000008	black_mustard_seed_oil
R0000008	chickpea
R0000008	ginger
R0000008	green_bell_pepper
R0000008	sunflower_oil
R0000008	turmeric
R0000009	almond
R0000009	cashew
R0000009	date
R0000009	fig
R0000009	ghee
R0000009	pistachio
R0000010	almond
R0000010	cardamom
R0000010	ghee
R0000010	wheat
R0000011	almond
R0000011	cardamom
R0000011	ghee
R0000011	milk
R0000012	asafoetida
R0000012	black_mustard_seed_oil
R0000012	buttermilk
R0000012	cayenne
R0000012	cinnamon
R0000012	clove
R0000012	coriander
R0000012	curry_leaf
R0000012	ghee
R0000012	green_bell_pepper
R0000012	onion
R0000012	pigeon_pea
R0000012	potato
R0000012	rice
R0000012	turmeric
R0000013	asafoetida
R0000013	black_mustard_seed_oil
R0000013	caraway_seed
R0000013	cardamom
R0000013	cayenne
R0000013	cinnamon
R0000013	clove
R0000013	coriander_oil
R0000013	cumin
R0000013	curry_leaf
R0000013	fenugreek
R0000013	green_bell_pepper
R0000013	rice_basmati
R0000013	sesame_seed
R0000013	turmeric
R0000014	asafoetida
R0000014	buttermilk
R0000014	cayenne
R0000014	rice
R0000014	sesame_seed
R0000014	sunflower_oil
R0000015	asafoetida
R0000015	coconut
R0000015	cumin
R0000015	ghee
R0000015	green_bell_pepper
R0000015	pea
R0000015	sunflower_oil
R0000015	yam
R0000016	chickpea
R0000016	garam_masala
R0000016	green_bell_pepper
R0000016	sunflower_oil
R0000016	turmeric
R0000016	wheat
R0000017	banana
R0000017	black_pepper
R0000017	buttermilk
R0000017	carrot
R0000017	coriander
R0000017	potato
R0000018	asafoetida
R0000018	banana
R0000018	cayenne
R0000018	chickpea
R0000018	sunflower_oil
R0000018	turmeric
R0000018	wheat
R0000019	banana
R0000019	cumin
R0000019	ghee
R0000019	mango
R0000019	turmeric
R0000020	black_mustard_seed_oil
R0000020	buttermilk
R0000020	cayenne
R0000020	chickpea
R0000020	clove
R0000020	coriander
R0000020	cumin
R0000020	curry_leaf
R0000020	garlic
R0000020	sunflower_oil
R0000020	turmeric
R0000021	cumin
R0000021	curry_leaf
R0000021	green_bell_pepper
R0000021	sunflower_oil
R0000022	cashew
R0000022	cayenne
R0000022	cumin
R0000022	poppy_seed
R0000022	potato
R0000022	sesame_seed
R0000022	sunflower_oil
R0000022	turmeric
R0000023	asafoetida
R0000023	cayenne
R0000023	chickpea
R0000023	green_bell_pepper
R0000023	sunflower_oil
R0000023	turmeric
R0000024	asafoetida
R0000024	black_mustard_seed_oil
R0000024	cayenne
R0000024	coriander_cumin_seeds_powder
R0000024	cumin
R0000024	ginger
R0000024	green_bell_pepper
R0000024	sunflower_oil
R0000024	tomato
R0000024	turmeric
R0000025	cardamom
R0000025	chickpea
R0000025	ghee
R0000025	milk
R0000026	asafoetida
R0000026	buttermilk
R0000026	cayenne
R0000026	chickpea
R0000026	sunflower_oil
R0000026	turmeric
R0000026	wheat
R0000027	asafoetida
R0000027	black_mustard_seed_oil
R0000027	buttermilk
R0000027	cayenne
R0000027	chickpea
R0000027	green_bell_pepper
R0000027	sunflower_oil
R0000027	turmeric
R0000028	asafoetida
R0000028	cayenne
R0000028	chickpea
R0000028	coriander
R0000028	green_bell_pepper
R0000028	poppy_seed
R0000028	sunflower_oil
R0000028	turmeric
R0000029	cumin
R0000029	ghee
R0000029	wheat
R0000030	asafoetida
R0000030	black_mustard_seed_oil
R0000030	cayenne
R0000030	chickpea
R0000030	coriander_cumin_seeds_powder
R0000030	cumin
R0000030	egg_plant
R0000030	garam_masala
R0000030	potato
R0000030	turmeric
R0000031	asafoetida
R0000031	coriander
R0000031	green_bell_pepper
R0000031	sunflower_oil
R0000031	turmeric
R0000032	cumin
R0000032	green_bell_pepper
R0000032	sesame_seed
R0000032	sunflower_oil
R0000032	waterchestnut
R0000033	black_pepper
R0000033	cayenne
R0000033	coriander_oil
R0000033	cumin
R0000033	fennel
R0000033	sesame_seed
R0000033	sunflower_oil
R0000034	okra
R0000034	sunflower_oil
R0000035	asafoetida
R0000035	coriander_cumin_seeds_powder
R0000035	garam_masala
R0000035	green_bell_pepper
R0000035	lemon
R0000035	okra
R0000035	sesame_seed
R0000035	sunflower_oil
R0000035	turmeric
R0000036	black_mustard_seed_oil
R0000036	bread
R0000036	butter
R0000036	green_bell_pepper
R0000036	sunflower_oil
R0000036	turmeric
R0000037	asafoetida
R0000037	black_mustard_seed_oil
R0000037	cayenne
R0000037	coriander_oil
R0000037	cumin
R0000037	curry_leaf
R0000037	egg_plant
R0000037	ghee
R0000037	pea
R0000037	turmeric
R0000038	asafoetida
R0000038	black_pepper
R0000038	capsicum
R0000038	cumin
R0000038	ghee
R0000038	rice
R0000038	spinach
R0000038	tomato
R0000038	turmeric
R0000038	wheat
R0000039	black_bean
R0000039	black_mustard_seed_oil
R0000039	buttermilk
R0000039	cayenne
R0000039	cumin
R0000039	curry_leaf
R0000039	ghee
R0000039	rice
R0000040	asafoetida
R0000040	black_mustard_seed_oil
R0000040	cayenne
R0000040	coriander
R0000040	cumin
R0000040	curry_leaf
R0000040	green_bell_pepper
R0000040	potato
R0000040	sunflower_oil
R0000040	turmeric
R0000041	ghee
R0000041	raisin
R0000041	sunflower_oil
R0000041	wheat
R0000042	asafoetida
R0000042	black_mustard_seed_oil
R0000042	coriander
R0000042	curry_leaf
R0000042	green_bell_pepper
R0000042	lemon
R0000042	sunflower_oil
R0000043	asafoetida
R0000043	black_mustard_seed_oil
R0000043	cayenne
R0000043	coriander
R0000043	pea
R0000043	sunflower_oil
R0000043	turmeric
R0000044	almond
R0000044	cardamom
R0000044	carrot
R0000044	milk
R0000045	asafoetida
R0000045	black_mustard_seed_oil
R0000045	chickpea
R0000045	coconut
R0000045	cumin
R0000045	green_bell_pepper
R0000045	sunflower_oil
R0000046	asafoetida
R0000046	black_mustard_seed_oil
R0000046	chickpea
R0000046	coconut
R0000046	cumin
R0000046	green_bell_pepper
R0000046	sunflower_oil
R0000047	asafoetida
R0000047	buttermilk
R0000047	cumin
R0000047	green_bell_pepper
R0000047	sunflower_oil
R0000048	black_bean
R0000048	butter
R0000048	carom_seed
R0000048	cayenne
R0000048	chickpea
R0000048	cumin
R0000048	mung_bean
R0000048	rice
R0000048	sesame_seed
R0000048	turmeric
R0000049	cayenne
R0000049	chickpea
R0000049	cumin
R0000049	green_bell_pepper
R0000049	sunflower_oil
R0000049	turmeric
R0000050	sunflower_oil
R0000050	wheat
R0000051	capsicum
R0000051	carrot
R0000051	curry_leaf
R0000051	green_bell_pepper
R0000051	onion
R0000051	pea
R0000051	peanut
R0000051	sunflower_oil
R0000051	turmeric
R0000052	cayenne
R0000052	corn
R0000052	oregano
R0000052	sunflower_oil
R0000052	tomato
R0000053	asafoetida
R0000053	black_mustard_seed_oil
R0000053	buttermilk
R0000053	chickpea
R0000053	coconut
R0000053	cumin
R0000053	green_bell_pepper
R0000053	sunflower_oil
R0000053	turmeric
R0000054	asafoetida
R0000054	chickpea
R0000054	green_bell_pepper
R0000054	sunflower_oil
R0000055	asafoetida
R0000055	black_mustard_seed_oil
R0000055	buttermilk
R0000055	chickpea
R0000055	cumin
R0000055	green_bell_pepper
R0000055	sunflower_oil
R0000055	turmeric
R0000056	asafoetida
R0000056	chickpea
R0000056	clove
R0000056	fenugreek
R0000056	green_bell_pepper
R0000056	sunflower_oil
R0000057	green_bell_pepper
R0000057	sunflower_oil
R0000058	cayenne
R0000058	chickpea
R0000058	garam_masala
R0000058	sunflower_oil
R0000059	cardamom
R0000059	coconut
R0000059	ghee
R0000059	milk
R0000060	green_bell_pepper
R0000060	rice
R0000060	sunflower_oil
R0000060	wheat
R0000061	banana
R0000061	chickpea
R0000061	corn
R0000061	sunflower_oil
R0000062	asafoetida
R0000062	black_mustard_seed_oil
R0000062	coconut
R0000062	cumin
R0000062	curry_leaf
R0000062	green_bell_pepper
R0000062	rice
R0000062	sesame_seed
R0000062	sunflower_oil
R0000063	asafoetida
R0000063	black_mustard_seed_oil
R0000063	buttermilk
R0000063	corn
R0000063	curry_leaf
R0000063	green_bell_pepper
R0000064	banana
R0000064	buttermilk
R0000064	corn
R0000064	green_bell_pepper
R0000064	sunflower_oil
R0000065	butter
R0000065	cayenne
R0000065	coriander_cumin_seeds_powder
R0000065	corn
R0000065	cumin
R0000065	garam_masala
R0000065	sunflower_oil
R0000065	tomato
R0000065	turmeric
R0000066	bread
R0000066	cottage_cheese
R0000066	potato
R0000066	sunflower_oil
R0000067	asafoetida
R0000067	black_mustard_seed_oil
R0000067	cucumber
R0000067	green_bell_pepper
R0000067	turmeric
R0000068	black_mustard_seed_oil
R0000068	buttermilk
R0000068	green_bell_pepper
R0000069	buttermilk
R0000070	asafoetida
R0000070	bread
R0000070	butter
R0000070	cayenne
R0000070	cinnamon
R0000070	clove
R0000070	coriander_oil
R0000070	cumin
R0000070	dabeli_masala
R0000070	onion
R0000070	pomegranate
R0000070	sunflower_oil
R0000071	black_mustard_seed_oil
R0000071	buttermilk
R0000071	cayenne
R0000071	curry_leaf
R0000071	milk
R0000071	sunflower_oil
R0000072	cayenne
R0000072	chickpea
R0000072	coriander_oil
R0000072	cumin
R0000072	fennel
R0000072	garam_masala
R0000072	green_bell_pepper
R0000072	sesame_seed
R0000072	sunflower_oil
R0000072	turmeric
R0000072	white_pepper
R0000073	asafoetida
R0000073	black_mustard_seed_oil
R0000073	cayenne
R0000073	cinnamon
R0000073	coriander
R0000073	cumin
R0000073	curry_leaf
R0000073	garam_masala
R0000073	garlic
R0000073	ghee
R0000073	ginger_garlic_paste
R0000073	green_bell_pepper
R0000073	onion
R0000073	pigeon_pea
R0000073	tomato
R0000073	turmeric
R0000074	chickpea
R0000074	curry_leaf
R0000074	lemon
R0000074	oat
R0000074	sesame_seed
R0000074	sunflower_oil
R0000074	turmeric
R0000074	wheat
R0000075	green_bell_pepper
R0000075	mung_bean
R0000075	sunflower_oil
R0000076	asafoetida
R0000076	buttermilk
R0000076	chickpea
R0000076	sunflower_oil
R0000077	cayenne
R0000077	cumin
R0000077	sunflower_oil
R0000077	tomato
R0000078	asafoetida
R0000078	black_pepper
R0000078	carrot
R0000078	cucumber
R0000078	cumin
R0000078	fenugreek
R0000078	olive
R0000078	onion
R0000078	pineapple
R0000079	asafoetida
R0000079	black_mustard_seed_oil
R0000079	capsicum
R0000079	curry_leaf
R0000079	sesame_seed
R0000079	sunflower_oil
R0000080	asafoetida
R0000080	black_mustard_seed_oil
R0000080	buttermilk
R0000080	cumin
R0000080	fennel
R0000080	fenugreek
R0000080	green_bell_pepper
R0000080	nigella_seed
R0000080	sunflower_oil
R0000080	wheat
R0000081	mango
R0000081	milk
R0000081	saffron
R0000082	almond
R0000082	buttermilk
R0000082	cardamom
R0000082	cashew
R0000082	fennel
R0000082	milk
R0000082	poppy_seed
R0000082	saffron
R0000082	white_pepper
R0000083	almond
R0000083	cardamom
R0000083	ghee
R0000083	milk
R0000083	rice
R0000083	saffron
R0000084	asafoetida
R0000084	black_mustard_seed_oil
R0000084	chickpea
R0000084	cumin
R0000084	fennel
R0000084	garam_masala
R0000084	green_bell_pepper
R0000084	lemon
R0000084	sesame_seed
R0000084	sunflower_oil
R0000084	turmeric
R0000084	wheat
R0000085	apple
R0000085	cumin
R0000085	olive
R0000085	pomegranate
R0000086	bottle_gourd
R0000086	cayenne
R0000086	sunflower_oil
R0000086	turmeric
R0000086	wheat
R0000087	asafoetida
R0000087	cayenne
R0000087	chickpea
R0000087	coriander_cumin_seeds_powder
R0000087	sunflower_oil
R0000087	turmeric
R0000088	bean
R0000088	black_pepper
R0000088	cayenne
R0000088	cinnamon
R0000088	clove
R0000088	coriander
R0000088	cumin
R0000088	ghee
R0000088	onion
R0000088	poppy_seed
R0000089	black_mustard_seed_oil
R0000089	coriander
R0000089	mango
R0000089	potato
R0000089	sunflower_oil
R0000089	turmeric
R0000090	black_mustard_seed_oil
R0000090	buttermilk
R0000090	chickpea
R0000090	green_bell_pepper
R0000090	sesame_seed
R0000090	sunflower_oil
R0000090	turmeric
R0000091	asafoetida
R0000091	cayenne
R0000091	coriander_cumin_seeds_powder
R0000091	ghee
R0000091	onion
R0000091	pea
R0000091	pigeon_pea
R0000091	potato
R0000091	rice_basmati
R0000091	turmeric
R0000092	asafoetida
R0000092	black_mustard_seed_oil
R0000092	buttermilk
R0000092	coriander
R0000092	green_bell_pepper
R0000092	sesame_seed
R0000092	sunflower_oil
R0000092	turmeric
R0000093	asafoetida
R0000093	buttermilk
R0000093	cayenne
R0000093	coconut
R0000093	coriander_cumin_seeds_powder
R0000093	egg_plant
R0000093	ghee
R0000093	onion
R0000093	pea
R0000093	pigeon_pea
R0000093	potato
R0000093	rice
R0000093	turmeric
R0000094	asafoetida
R0000094	black_pepper
R0000094	buttermilk
R0000094	cayenne
R0000094	cinnamon
R0000094	clove
R0000094	cumin
R0000094	ghee
R0000094	green_bell_pepper
R0000094	mung_bean
R0000094	pea
R0000094	turmeric
R0000094	wheat
R0000095	black_pepper
R0000095	lemon
R0000095	olive
R0000095	wheat
R0000096	asafoetida
R0000096	carom_seed
R0000096	cayenne
R0000096	chickpea
R0000096	sunflower_oil
R0000096	turmeric
R0000096	wheat
R0000097	black_pepper
R0000097	buckwheat
R0000097	buttermilk
R0000097	cottage_cheese
R0000097	green_bell_pepper
R0000097	mint
R0000097	peanut
R0000097	sesame_seed
R0000097	sunflower_oil
R0000097	waterchestnut
R0000098	buttermilk
R0000098	cashew
R0000098	cumin
R0000098	curry_leaf
R0000098	ghee
R0000098	raisin
R0000099	cayenne
R0000099	cumin
R0000099	ghee
R0000099	green_bell_pepper
R0000099	potato
R0000100	cardamom
R0000100	lemon
R0000101	asafoetida
R0000101	black_mustard_seed_oil
R0000101	capsicum
R0000101	carrot
R0000101	sunflower_oil
R0000102	buttermilk
R0000102	cayenne
R0000102	cumin
R0000102	sunflower_oil
R0000102	turmeric
R0000103	asafoetida
R0000103	black_mustard_seed_oil
R0000103	black_pepper
R0000103	carom_seed
R0000103	chickpea
R0000103	green_bell_pepper
R0000103	sunflower_oil
R0000104	almond
R0000104	cardamom
R0000104	fennel
R0000104	ghee
R0000104	milk
R0000104	poppy_seed
R0000104	wheat
R0000105	cayenne
R0000106	asafoetida
R0000106	carom_seed
R0000106	cayenne
R0000106	coriander_oil
R0000106	sunflower_oil
R0000106	turmeric
R0000106	wheat
R0000107	buttermilk
R0000107	cumin
R0000107	olive
R0000108	asafoetida
R0000108	cumin
R0000108	ghee
R0000108	green_bell_pepper
R0000108	pea
R0000108	sesame_seed
R0000108	sunflower_oil
R0000109	asafoetida
R0000109	black_mustard_seed_oil
R0000109	chickpea
R0000109	green_bell_pepper
R0000109	sesame_seed
R0000109	sunflower_oil
R0000110	asafoetida
R0000110	coriander
R0000110	cumin
R0000110	curry_leaf
R0000110	ghee
R0000110	grape
R0000110	turmeric
R0000111	asafoetida
R0000111	black_mustard_seed_oil
R0000111	buttermilk
R0000111	curry_leaf
R0000111	green_bell_pepper
R0000112	banana
R0000112	black_bean
R0000112	buttermilk
R0000112	cumin
R0000112	pea
R0000112	rice
R0000112	sunflower_oil
R0000113	asafoetida
R0000113	black_mustard_seed_oil
R0000113	chickpea
R0000113	green_bell_pepper
R0000113	sunflower_oil
R0000114	cayenne
R0000114	cumin
R0000114	tomato
R0000114	vinegar
R0000115	asafoetida
R0000115	black_mustard_seed_oil
R0000115	cumin
R0000115	curry_leaf
R0000115	green_bell_pepper
R0000115	sunflower_oil
R0000115	tomato
R0000116	ginger
R0000116	kidney_bean
R0000116	spinach
R0000116	sunflower_oil
R0000117	asafoetida
R0000117	black_mustard_seed_oil
R0000117	buttermilk
R0000117	cayenne
R0000117	chickpea
R0000117	cumin
R0000117	curry_leaf
R0000117	ghee
R0000117	green_bell_pepper
R0000118	asafoetida
R0000118	buttermilk
R0000118	cayenne
R0000118	cinnamon
R0000118	clove
R0000118	cumin
R0000118	garam_masala
R0000118	ghee
R0000118	pea
R0000118	rice_basmati
R0000118	turmeric
R0000119	asafoetida
R0000119	black_mustard_seed_oil
R0000119	buttermilk
R0000119	cayenne
R0000119	chickpea
R0000119	cumin
R0000119	curry_leaf
R0000119	green_bell_pepper
R0000119	sunflower_oil
R0000120	asafoetida
R0000120	black_mustard_seed_oil
R0000120	chickpea
R0000120	green_bell_pepper
R0000120	sesame_seed
R0000120	sunflower_oil
R0000121	almond
R0000121	cardamom
R0000121	ghee
R0000121	milk
R0000121	saffron
R0000121	wheat
R0000122	asafoetida
R0000122	black_bean
R0000122	black_mustard_seed_oil
R0000122	bottle_gourd
R0000122	carom_seed
R0000122	cayenne
R0000122	chickpea
R0000122	ginger
R0000122	green_bell_pepper
R0000122	mung_bean
R0000122	pigeon_pea
R0000122	rice
R0000122	sesame_seed
R0000122	sunflower_oil
R0000122	turmeric
R0000122	wheat
R0000123	black_bean
R0000123	black_mustard_seed_oil
R0000123	bottle_gourd
R0000123	buttermilk
R0000123	carrot
R0000123	chickpea
R0000123	corn
R0000123	cumin
R0000123	green_bell_pepper
R0000123	mung_bean
R0000123	rice
R0000123	sunflower_oil
R0000124	asafoetida
R0000124	cayenne
R0000124	coconut
R0000124	corn_grit
R0000124	garlic
R0000124	ginger
R0000124	green_bell_pepper
R0000124	mung_bean
R0000124	spinach
R0000124	sunflower_oil
R0000124	wheat
R0000125	buttermilk
R0000125	curry_leaf
R0000125	ginger
R0000126	buttermilk
R0000126	coconut
R0000126	coriander
R0000126	cumin
R0000126	green_bell_pepper
R0000126	lemon
R0000126	peanut
R0000127	beet_root
R0000127	black_mustard_seed_oil
R0000127	buttermilk
R0000127	cayenne
R0000127	chard
R0000127	chickpea
R0000127	clove
R0000127	coriander
R0000127	garam_masala
R0000127	ghee
R0000127	ginger_garlic_paste
R0000127	pea
R0000127	soybean
R0000127	zucchini
R0000128	asafoetida
R0000128	black_mustard_seed_oil
R0000128	buttermilk
R0000128	cayenne
R0000128	chickpea
R0000128	green_bell_pepper
R0000128	sesame_seed
R0000128	sunflower_oil
R0000128	turmeric
R0000129	black_bean
R0000129	black_pepper
R0000129	green_bell_pepper
R0000129	rice
R0000129	sesame_seed
R0000129	sunflower_oil
R0000130	buttermilk
R0000130	corn
R0000130	green_bell_pepper
R0000130	sunflower_oil
R0000131	black_mustard_seed_oil
R0000131	cayenne
R0000131	coriander_oil
R0000131	fenugreek
R0000131	mango
R0000131	turmeric
R0000132	black_mustard_seed_oil
R0000132	buttermilk
R0000132	cumin
R0000132	sunflower_oil
R0000133	chickpea
R0000133	sunflower_oil
R0000133	turmeric
R0000134	cayenne
R0000134	cumin
R0000134	green_bell_pepper
R0000134	mung_bean
R0000134	sunflower_oil
R0000134	turmeric
R0000135	asafoetida
R0000135	carom_seed
R0000135	cayenne
R0000135	sesame_seed
R0000135	turmeric
R0000135	wheat
R0000136	buttermilk
R0000136	coriander
R0000137	mango
R0000137	sunflower_oil
R0000138	green_bell_pepper
R0000139	asafoetida
R0000139	black_mustard_seed_oil
R0000139	buttermilk
R0000139	chickpea
R0000139	cumin
R0000139	curry_leaf
R0000139	ghee
R0000139	green_bell_pepper
R0000140	cardamom
R0000140	cashew
R0000140	ghee
R0000140	saffron
R0000141	almond
R0000141	cardamom
R0000141	milk
R0000141	saffron
R0000142	asafoetida
R0000142	cumin
R0000142	green_bell_pepper
R0000142	sunflower_oil
R0000142	yam
R0000143	asafoetida
R0000143	black_pepper
R0000143	cayenne
R0000143	chickpea
R0000143	coriander_oil
R0000143	rice
R0000143	sesame_seed
R0000143	sunflower_oil
R0000143	turmeric
R0000143	yam
R0000144	asafoetida
R0000144	chickpea
R0000144	green_bell_pepper
R0000144	sunflower_oil
R0000144	yam
R0000145	black_pepper
R0000145	sunflower_oil
R0000146	asafoetida
R0000146	bitter_gourd
R0000146	cayenne
R0000146	coriander
R0000146	cumin
R0000146	mango
R0000146	potato
R0000146	sesame_seed
R0000146	sunflower_oil
R0000146	turmeric
R0000147	bitter_gourd
R0000147	cayenne
R0000147	chaat_masala
R0000147	coriander
R0000147	corn_grit
R0000147	mango
R0000147	sunflower_oil
R0000148	asafoetida
R0000148	banana
R0000148	black_mustard_seed_oil
R0000148	butter
R0000148	cayenne
R0000148	coriander_cumin_seeds_powder
R0000148	green_bell_pepper
R0000148	sunflower_oil
R0000148	turmeric
R0000149	banana
R0000149	coconut
R0000149	colocasia
R0000149	cumin
R0000149	green_bell_pepper
R0000149	waterchestnut
R0000150	asafoetida
R0000150	banana
R0000150	buttermilk
R0000150	cayenne
R0000150	clove
R0000150	cumin
R0000150	garam_masala
R0000150	green_bell_pepper
R0000150	sunflower_oil
R0000150	turmeric
R0000151	ghee
R0000152	coconut
R0000152	ghee
R0000152	wheat
R0000153	buttermilk
R0000153	coconut
R0000153	ghee
R0000153	peanut
R0000154	asafoetida
R0000154	cayenne
R0000154	coriander_cumin_seeds_powder
R0000154	date
R0000154	tamarind
R0000155	cayenne
R0000155	date
R0000155	tamarind
R0000156	sunflower_oil
R0000156	wheat
R0000157	cayenne
R0000157	ghee
R0000158	cayenne
R0000158	corn
R0000158	oregano
R0000158	pea
R0000158	sunflower_oil
R0000158	tomato
R0000159	asafoetida
R0000159	black_mustard_seed_oil
R0000159	cayenne
R0000159	chickpea
R0000159	curry_leaf
R0000159	green_bell_pepper
R0000159	sesame_seed
R0000159	sunflower_oil
R0000160	chickpea
R0000160	cucumber
R0000160	cumin
R0000160	ghee
R0000160	green_bell_pepper
R0000160	lemon
R0000160	sesame_seed
R0000160	sunflower_oil
R0000161	asafoetida
R0000161	black_mustard_seed_oil
R0000161	buttermilk
R0000161	chickpea
R0000161	coriander
R0000161	cumin
R0000161	sunflower_oil
R0000161	turmeric
R0000162	butter
R0000162	buttermilk
R0000162	cabbage
R0000162	carrot
R0000162	cayenne
R0000162	chickpea
R0000162	lettuce
R0000162	onion
R0000162	soybean
R0000162	wheaten_bread
R0000163	asafoetida
R0000163	black_mustard_seed_oil
R0000163	cayenne
R0000163	chickpea
R0000163	fennel
R0000163	fenugreek
R0000163	mango
R0000163	nigella_seed
R0000163	turmeric
R0000164	asafoetida
R0000164	black_pepper
R0000164	buttermilk
R0000164	green_bell_pepper
R0000164	rice
R0000164	sunflower_oil
R0000165	asafoetida
R0000165	black_mustard_seed_oil
R0000165	cayenne
R0000165	curry_leaf
R0000165	green_bell_pepper
R0000165	mung_bean
R0000165	sunflower_oil
R0000165	turmeric
R0000166	asafoetida
R0000166	black_mustard_seed_oil
R0000166	cayenne
R0000166	fenugreek
R0000166	mango
R0000166	sunflower_oil
R0000167	almond
R0000167	asafoetida
R0000167	black_pepper
R0000167	buttermilk
R0000167	cayenne
R0000167	cinnamon
R0000167	clove
R0000167	coriander_oil
R0000167	cumin
R0000167	fennel
R0000167	ghee
R0000167	lemon
R0000167	mung_bean
R0000167	pigeon_pea
R0000167	rice
R0000167	sesame_seed
R0000167	turmeric
R0000167	wheat
R0000168	asafoetida
R0000168	buttermilk
R0000168	coconut
R0000168	cumin
R0000168	curry_leaf
R0000168	green_bell_pepper
R0000168	sunflower_oil
R0000169	almond
R0000169	cardamom
R0000169	coconut
R0000169	milk
R0000169	saffron
R0000170	cumin
R0000170	ghee
R0000170	pigeon_pea
R0000170	turmeric
R0000171	cardamom
R0000171	ghee
R0000171	wheat
R0000172	asafoetida
R0000172	buttermilk
R0000172	chickpea
R0000172	colocasia
R0000172	cumin
R0000172	green_bell_pepper
R0000172	sesame_seed
R0000172	sunflower_oil
R0000172	turmeric
R0000172	wheat
R0000173	cayenne
R0000173	chickpea
R0000173	coriander_cumin_seeds_powder
R0000173	fennel
R0000173	garam_masala
R0000173	mango
R0000173	sesame_seed
R0000173	sunflower_oil
R0000174	asafoetida
R0000174	black_mustard_seed_oil
R0000174	cayenne
R0000174	coriander_oil
R0000174	cumin
R0000174	curry_leaf
R0000174	ghee
R0000174	green_bell_pepper
R0000174	lemon
R0000174	turmeric
R0000175	asafoetida
R0000175	black_mustard_seed_oil
R0000175	cashew
R0000175	cayenne
R0000175	chickpea
R0000175	cumin
R0000175	curry_leaf
R0000175	fennel
R0000175	ginger_garlic_paste
R0000175	peanut
R0000175	sunflower_oil
R0000175	turmeric
R0000176	cinnamon
R0000176	clove
R0000176	garlic
R0000176	ghee
R0000176	green_bell_pepper
R0000176	lemon
R0000176	pea
R0000176	rice
R0000177	asafoetida
R0000177	black_mustard_seed_oil
R0000177	chickpea
R0000177	curry_leaf
R0000177	green_bell_pepper
R0000177	peanut
R0000177	rice
R0000177	sunflower_oil
R0000177	turmeric
R0000178	asafoetida
R0000178	carom_seed
R0000178	cayenne
R0000178	cumin
R0000178	fennel
R0000178	ghee
R0000178	green_bell_pepper
R0000178	mung_bean
R0000178	sesame_seed
R0000178	sunflower_oil
R0000178	turmeric
R0000179	buttermilk
R0000179	green_bell_pepper
R0000179	mung_bean
R0000180	asafoetida
R0000180	black_mustard_seed_oil
R0000180	cayenne
R0000180	coriander_cumin_seeds_powder
R0000180	mung_bean
R0000180	sunflower_oil
R0000180	turmeric
R0000181	asafoetida
R0000181	buttermilk
R0000181	chickpea
R0000181	green_bell_pepper
R0000181	mung_bean
R0000181	sunflower_oil
R0000182	almond
R0000182	cardamom
R0000182	chickpea
R0000182	ghee
R0000182	pistachio
R0000183	almond
R0000183	cardamom
R0000183	chickpea
R0000183	ghee
R0000184	corn
R0000184	cumin
R0000184	ghee
R0000184	green_bell_pepper
R0000184	milk
R0000184	white_pepper
R0000185	asafoetida
R0000185	black_mustard_seed_oil
R0000185	corn
R0000185	green_bell_pepper
R0000185	maize
R0000185	sesame_seed
R0000185	sunflower_oil
R0000186	asafoetida
R0000186	black_mustard_seed_oil
R0000186	cumin
R0000186	green_bell_pepper
R0000186	milk
R0000186	sunflower_oil
R0000187	almond
R0000187	butter
R0000187	cardamom
R0000187	corn
R0000187	nutmeg
R0000187	pistachio
R0000187	saffron
R0000188	asafoetida
R0000188	black_mustard_seed_oil
R0000188	corn
R0000188	green_bell_pepper
R0000188	lemon
R0000188	maize
R0000188	sesame_seed
R0000188	sunflower_oil
R0000189	asafoetida
R0000189	black_mustard_seed_oil
R0000189	cumin
R0000189	milk
R0000189	sunflower_oil
R0000190	cayenne
R0000190	chickpea
R0000190	coriander
R0000190	green_bell_pepper
R0000190	mango
R0000190	sunflower_oil
R0000190	turmeric
R0000191	lemon
R0000191	mango
R0000191	rice
R0000192	chaat_masala
R0000192	mango
R0000192	mint
R0000192	saffron
R0000193	asafoetida
R0000193	black_mustard_seed_oil
R0000193	cayenne
R0000193	curry_leaf
R0000193	mango
R0000193	mung_bean
R0000193	sunflower_oil
R0000193	turmeric
R0000194	asafoetida
R0000194	buttermilk
R0000194	chaat_masala
R0000194	curry_leaf
R0000194	ginger
R0000194	green_bell_pepper
R0000194	lemon
R0000194	mint
R0000195	fenugreek
R0000195	green_bell_pepper
R0000195	lemon
R0000195	southern_pea
R0000195	sunflower_oil
R0000195	turmeric
R0000196	black_pepper
R0000196	cayenne
R0000196	cinnamon
R0000196	clove
R0000196	ghee
R0000196	mango
R0000196	mung_bean
R0000196	onion
R0000196	pea
R0000196	potato
R0000196	tomato
R0000196	turmeric
R0000196	wheat
R0000197	asafoetida
R0000197	cayenne
R0000197	chickpea
R0000197	cumin
R0000197	ghee
R0000197	milk
R0000197	sesame_seed
R0000197	sunflower_oil
R0000197	turmeric
R0000197	wheat
R0000198	asafoetida
R0000198	black_mustard_seed_oil
R0000198	coriander
R0000198	green_bell_pepper
R0000198	sunflower_oil
R0000199	asafoetida
R0000199	buttermilk
R0000199	cayenne
R0000199	sunflower_oil
R0000199	turmeric
R0000199	wheat
R0000200	cayenne
R0000200	coriander
R0000200	cumin
R0000200	garlic
R0000200	ghee
R0000200	ginger
R0000200	onion
R0000200	pigeon_pea
R0000201	asafoetida
R0000201	buttermilk
R0000201	cayenne
R0000201	coriander
R0000201	green_bell_pepper
R0000201	rice
R0000201	sunflower_oil
R0000201	turmeric
R0000201	wheat
R0000202	cardamom
R0000202	muskmelon
R0000203	asafoetida
R0000203	black_mustard_seed_oil
R0000203	cayenne
R0000203	cinnamon
R0000203	fenugreek
R0000203	mango
R0000203	turmeric
R0000204	chickpea
R0000204	garam_masala
R0000204	green_bell_pepper
R0000204	lemon
R0000204	sunflower_oil
R0000204	turmeric
R0000204	wheat
R0000205	black_bean
R0000205	black_mustard_seed_oil
R0000205	chickpea
R0000205	green_bell_pepper
R0000205	lemon
R0000205	sunflower_oil
R0000205	turmeric
R0000206	asafoetida
R0000206	bay_laurel
R0000206	black_mustard_seed_oil
R0000206	carom_seed
R0000206	cayenne
R0000206	cinnamon
R0000206	clove
R0000206	cumin
R0000206	curry_leaf
R0000206	fenugreek
R0000206	garcinia_indica
R0000206	ghee
R0000206	green_bell_pepper
R0000206	lemon
R0000206	peanut
R0000206	pigeon_pea
R0000206	sunflower_oil
R0000206	turmeric
R0000206	wheat
R0000207	buttermilk
R0000207	cayenne
R0000207	chickpea
R0000207	sunflower_oil
R0000207	wheat
R0000208	asafoetida
R0000208	chickpea
R0000208	green_bell_pepper
R0000208	mung_bean
R0000208	sunflower_oil
R0000209	chickpea
R0000209	garam_masala
R0000209	green_bell_pepper
R0000209	sunflower_oil
R0000209	turmeric
R0000209	wheat
R0000210	asafoetida
R0000210	chickpea
R0000210	green_bell_pepper
R0000210	sunflower_oil
R0000211	asafoetida
R0000211	green_bell_pepper
R0000211	southern_pea
R0000211	sunflower_oil
R0000212	asafoetida
R0000212	black_mustard_seed_oil
R0000212	cayenne
R0000212	coriander_cumin_seeds_powder
R0000212	fenugreek
R0000212	sunflower_oil
R0000212	turmeric
R0000213	buttermilk
R0000213	cayenne
R0000213	chickpea
R0000213	cumin
R0000213	fenugreek
R0000213	green_bell_pepper
R0000213	mung_bean
R0000213	sunflower_oil
R0000213	turmeric
R0000213	wheat
R0000214	asafoetida
R0000214	bean
R0000214	black_mustard_seed_oil
R0000214	cayenne
R0000214	curry_leaf
R0000214	green_bell_pepper
R0000214	sesame_seed
R0000214	sunflower_oil
R0000214	turmeric
R0000214	wheat
R0000215	asafoetida
R0000215	black_mustard_seed_oil
R0000215	buttermilk
R0000215	green_bell_pepper
R0000215	sesame_seed
R0000215	sunflower_oil
R0000215	turmeric
R0000216	black_mustard_seed_oil
R0000216	buttermilk
R0000216	chickpea
R0000216	green_bell_pepper
R0000216	sesame_seed
R0000216	sunflower_oil
R0000216	turmeric
R0000217	black_mustard_seed_oil
R0000217	buttermilk
R0000217	chickpea
R0000217	green_bell_pepper
R0000217	sesame_seed
R0000217	sunflower_oil
R0000217	turmeric
R0000218	black_mustard_seed_oil
R0000218	buttermilk
R0000218	chickpea
R0000218	coconut
R0000218	ginger_garlic_paste
R0000218	sunflower_oil
R0000219	cardamom
R0000219	ghee
R0000219	oat
R0000219	wheat
R0000220	asafoetida
R0000220	bay_laurel
R0000220	black_mustard_seed_oil
R0000220	carrot
R0000220	clove
R0000220	coriander_cumin_seeds_powder
R0000220	cumin
R0000220	ghee
R0000220	green_bell_pepper
R0000220	mung_bean
R0000220	onion
R0000220	pea
R0000220	potato
R0000220	turmeric
R0000221	asafoetida
R0000221	black_bean
R0000221	black_mustard_seed_oil
R0000221	carom_seed
R0000221	cayenne
R0000221	chickpea
R0000221	green_bell_pepper
R0000221	mung_bean
R0000221	pigeon_pea
R0000221	rice
R0000221	sesame_seed
R0000221	sunflower_oil
R0000221	turmeric
R0000221	wheat
R0000222	beet_root
R0000222	buttermilk
R0000223	almond
R0000223	cardamom
R0000223	chickpea
R0000223	ghee
R0000223	milk
R0000223	pistachio
R0000223	saffron
R0000224	carom_seed
R0000224	mung_bean
R0000224	sunflower_oil
R0000224	turmeric
R0000225	chickpea
R0000225	coriander
R0000225	cumin
R0000225	radish
R0000225	sunflower_oil
R0000225	turmeric
R0000225	wheat
R0000226	asafoetida
R0000226	buttermilk
R0000226	chickpea
R0000226	coriander_cumin_seeds_powder
R0000226	cumin
R0000226	curry_leaf
R0000226	green_bell_pepper
R0000226	sunflower_oil
R0000226	turmeric
R0000227	coriander
R0000227	cumin
R0000227	sunflower_oil
R0000227	turmeric
R0000227	wheat
R0000228	buttermilk
R0000228	cayenne
R0000228	sunflower_oil
R0000228	turmeric
R0000228	wheat
R0000229	asafoetida
R0000229	black_pepper
R0000229	buckwheat
R0000229	clove
R0000229	cumin
R0000229	mung_bean
R0000229	sunflower_oil
R0000229	turmeric
R0000230	asafoetida
R0000230	black_mustard_seed_oil
R0000230	buttermilk
R0000230	cayenne
R0000230	chickpea
R0000230	curry_leaf
R0000230	green_bell_pepper
R0000230	sesame_seed
R0000230	sunflower_oil
R0000230	turmeric
R0000231	asafoetida
R0000231	buttermilk
R0000231	chickpea
R0000231	green_bell_pepper
R0000231	mung_bean
R0000232	asafoetida
R0000232	black_mustard_seed_oil
R0000232	buttermilk
R0000232	coriander
R0000232	curry_leaf
R0000232	green_bell_pepper
R0000232	mung_bean
R0000232	sesame_seed
R0000232	sunflower_oil
R0000232	turmeric
R0000233	asafoetida
R0000233	black_pepper
R0000233	cayenne
R0000233	coconut
R0000233	coriander_cumin_seeds_powder
R0000233	ghee
R0000233	mung_bean
R0000233	rice
R0000233	turmeric
R0000234	asafoetida
R0000234	black_mustard_seed_oil
R0000234	buttermilk
R0000234	cumin
R0000234	green_bell_pepper
R0000234	mung_bean
R0000234	sunflower_oil
R0000235	almond
R0000235	cardamom
R0000235	ghee
R0000235	milk
R0000235	mung_bean
R0000235	saffron
R0000236	asafoetida
R0000236	black_mustard_seed_oil
R0000236	buttermilk
R0000236	cayenne
R0000236	lemon
R0000236	radish
R0000236	sunflower_oil
R0000236	turmeric
R0000236	wheat
R0000237	asafoetida
R0000237	chickpea
R0000237	cumin
R0000237	green_bell_pepper
R0000237	lemon
R0000237	sesame_seed
R0000237	spinach
R0000237	sunflower_oil
R0000237	wheat
R0000238	butter
R0000238	cardamom
R0000238	coconut
R0000239	cumin
R0000239	rice
R0000239	sunflower_oil
R0000239	turmeric
R0000240	black_mustard_seed_oil
R0000240	black_pepper
R0000240	cayenne
R0000240	coconut
R0000240	cumin
R0000240	curry_leaf
R0000240	green_bell_pepper
R0000240	mung_bean
R0000240	onion
R0000240	poppy_seed
R0000240	rice
R0000240	sunflower_oil
R0000241	asafoetida
R0000241	black_mustard_seed_oil
R0000241	chickpea
R0000241	curry_leaf
R0000241	green_bell_pepper
R0000241	sesame_seed
R0000241	sunflower_oil
R0000242	buttermilk
R0000243	asafoetida
R0000243	banana
R0000243	buttermilk
R0000243	carom_seed
R0000243	cayenne
R0000243	chickpea
R0000243	coconut
R0000243	coriander
R0000243	egg_plant
R0000243	fenugreek
R0000243	green_bell_pepper
R0000243	pea
R0000243	potato
R0000243	sunflower_oil
R0000243	turmeric
R0000243	yam
R0000244	asafoetida
R0000244	banana
R0000244	carom_seed
R0000244	cayenne
R0000244	chickpea
R0000244	coriander_cumin_seeds_powder
R0000244	egg_plant
R0000244	garam_masala
R0000244	green_bell_pepper
R0000244	lemon
R0000244	lettuce
R0000244	potato
R0000244	sunflower_oil
R0000244	sweet_potato
R0000244	turmeric
R0000244	wheat
R0000244	yam
R0000245	asafoetida
R0000245	banana
R0000245	buttermilk
R0000245	carom_seed
R0000245	cayenne
R0000245	chickpea
R0000245	coconut
R0000245	coriander
R0000245	egg_plant
R0000245	fenugreek
R0000245	green_bell_pepper
R0000245	pea
R0000245	potato
R0000245	sunflower_oil
R0000245	turmeric
R0000245	yam
R0000246	cardamom
R0000246	milk
R0000246	orange
R0000247	asafoetida
R0000247	black_mustard_seed_oil
R0000247	chickpea
R0000247	cumin
R0000247	green_bell_pepper
R0000247	sesame_seed
R0000247	sunflower_oil
R0000247	wheat
R0000248	asafoetida
R0000248	black_mustard_seed_oil
R0000248	cayenne
R0000248	chickpea
R0000248	colocasia
R0000248	green_bell_pepper
R0000248	sesame_seed
R0000248	sunflower_oil
R0000248	tamarind
R0000248	turmeric
R0000249	ghee
R0000249	sunflower_oil
R0000249	wheat
R0000250	ghee
R0000250	sunflower_oil
R0000250	wheat
R0000251	asafoetida
R0000251	chickpea
R0000251	green_bell_pepper
R0000251	mung_bean
R0000251	sunflower_oil
R0000251	turmeric
R0000252	asafoetida
R0000252	black_mustard_seed_oil
R0000252	cayenne
R0000252	coriander_cumin_seeds_powder
R0000252	green_bell_pepper
R0000252	sesame_seed
R0000252	soybean
R0000252	sunflower_oil
R0000252	turmeric
R0000252	wheat
R0000253	asafoetida
R0000253	black_mustard_seed_oil
R0000253	chickpea
R0000253	cumin
R0000253	green_bell_pepper
R0000253	sesame_seed
R0000253	sunflower_oil
R0000253	wheat
R0000254	buttermilk
R0000254	ghee
R0000254	wheat
R0000255	black_pepper
R0000255	chickpea
R0000255	cumin
R0000255	fennel
R0000255	sunflower_oil
R0000255	turmeric
R0000256	asafoetida
R0000256	black_mustard_seed_oil
R0000256	cayenne
R0000256	garam_masala
R0000256	pea
R0000256	sunflower_oil
R0000256	turmeric
R0000257	cardamom
R0000257	saffron
R0000258	black_mustard_seed_oil
R0000258	buttermilk
R0000258	cayenne
R0000258	coriander
R0000258	cumin
R0000258	sunflower_oil
R0000259	butter
R0000259	cayenne
R0000259	chickpea
R0000259	cumin
R0000259	garlic
R0000259	green_bell_pepper
R0000259	sunflower_oil
R0000259	tomato
R0000260	buttermilk
R0000260	green_bell_pepper
R0000260	peanut
R0000261	cayenne
R0000261	coriander_oil
R0000261	guava
R0000261	lemon
R0000261	sunflower_oil
R0000261	turmeric
R0000261	wheat
R0000262	buttermilk
R0000262	guava
R0000263	asafoetida
R0000263	cayenne
R0000263	coriander_oil
R0000263	cumin
R0000263	curry_leaf
R0000263	ghee
R0000263	lemon
R0000263	turmeric
R0000264	black_pepper
R0000264	lemon
R0000264	mint
R0000264	olive
R0000265	sunflower_oil
R0000265	wheat
R0000266	ghee
R0000266	sunflower_oil
R0000266	wheat
R0000267	cardamom
R0000267	milk
R0000267	saffron
R0000268	buttermilk
R0000268	cardamom
R0000268	saffron
R0000269	asafoetida
R0000269	black_bean
R0000269	black_mustard_seed_oil
R0000269	buttermilk
R0000269	coconut
R0000269	curry_leaf
R0000269	ghee
R0000269	green_bell_pepper
R0000269	rice
R0000270	cayenne
R0000270	green_bell_pepper
R0000270	rice
R0000270	sesame_oil
R0000271	corn
R0000271	garam_masala
R0000271	green_bell_pepper
R0000271	lemon
R0000271	potato
R0000271	raisin
R0000271	sunflower_oil
R0000271	sweet_potato
R0000272	corn_grit
R0000272	ghee
R0000272	sesame_seed
R0000272	sunflower_oil
R0000273	ghee
R0000273	milk
R0000274	asafoetida
R0000274	banana
R0000274	carom_seed
R0000274	cayenne
R0000274	chickpea
R0000274	coriander_cumin_seeds_powder
R0000274	egg_plant
R0000274	green_bell_pepper
R0000274	potato
R0000274	sunflower_oil
R0000274	turmeric
R0000274	wheat
R0000274	yam
R0000275	asafoetida
R0000275	black_mustard_seed_oil
R0000275	buttermilk
R0000275	green_bell_pepper
R0000275	mung_bean
R0000275	sesame_seed
R0000275	sunflower_oil
R0000276	black_mustard_seed_oil
R0000276	black_pepper
R0000276	buttermilk
R0000276	cardamom
R0000276	cayenne
R0000276	chickpea
R0000276	clove
R0000276	cumin
R0000276	curry_leaf
R0000276	ghee
R0000276	ginger
R0000276	lemon
R0000276	mint
R0000276	peanut
R0000276	rice
R0000277	black_mustard_seed_oil
R0000277	bread
R0000277	buttermilk
R0000277	sunflower_oil
R0000278	cayenne
R0000278	cumin
R0000278	garam_masala
R0000278	mung_bean
R0000278	sunflower_oil
R0000278	tomato
R0000278	turmeric
R0000279	black_mustard_seed_oil
R0000279	cayenne
R0000279	coriander
R0000279	fenugreek
R0000279	garam_masala
R0000279	pigeon_pea
R0000279	raisin
R0000279	rice
R0000279	sunflower_oil
R0000279	turmeric
R0000280	asafoetida
R0000280	black_mustard_seed_oil
R0000280	cayenne
R0000280	corn_grit
R0000280	curry_leaf
R0000280	ginger
R0000280	green_bell_pepper
R0000280	pea
R0000280	sunflower_oil
R0000280	tamarind
R0000280	turmeric
R0000281	buttermilk
R0000281	cayenne
R0000281	pineapple
R0000282	asafoetida
R0000282	black_mustard_seed_oil
R0000282	green_bell_pepper
R0000282	sunflower_oil
R0000282	turmeric
R0000283	cottage_cheese
R0000283	green_bell_pepper
R0000283	kidney_bean
R0000283	sunflower_oil
R0000284	bay_laurel
R0000284	cayenne
R0000284	cinnamon
R0000284	clove
R0000284	cumin
R0000284	garam_masala
R0000284	ghee
R0000284	mung_bean
R0000284	pea
R0000284	rice
R0000284	turmeric
R0000285	asafoetida
R0000285	bean
R0000285	carom_seed
R0000285	cayenne
R0000285	sunflower_oil
R0000285	tamarind
R0000285	turmeric
R0000286	milk
R0000286	rose
R0000287	cardamom
R0000287	cayenne
R0000287	cinnamon
R0000287	clove
R0000287	coriander_oil
R0000287	cumin
R0000287	garlic
R0000287	ghee
R0000287	ginger
R0000287	green_bell_pepper
R0000287	milk
R0000287	onion
R0000287	tomato
R0000287	turmeric
R0000288	asafoetida
R0000288	black_mustard_seed_oil
R0000288	cayenne
R0000288	coriander_cumin_seeds_powder
R0000288	cumin
R0000288	green_bell_pepper
R0000288	sunflower_oil
R0000288	turmeric
R0000289	cardamom
R0000289	corn_grit
R0000289	cottage_cheese
R0000289	milk
R0000289	saffron
R0000290	ghee
R0000291	buttermilk
R0000291	corn
R0000291	green_bell_pepper
R0000292	asafoetida
R0000292	black_mustard_seed_oil
R0000292	butter
R0000292	corn
R0000292	cumin
R0000292	curry_leaf
R0000292	green_bell_pepper
R0000292	sesame_seed
R0000292	sunflower_oil
R0000293	sunflower_oil
R0000294	asafoetida
R0000294	black_mustard_seed_oil
R0000294	cayenne
R0000294	cumin
R0000294	curry_leaf
R0000294	garam_masala
R0000294	ghee
R0000294	ginger_garlic_paste
R0000294	mung_bean
R0000294	rice_basmati
R0000294	turmeric
R0000295	green_bell_pepper
R0000295	mint
R0000295	rice
R0000295	sunflower_oil
R0000295	wheat
R0000296	cayenne
R0000296	cumin
R0000296	rice
R0000296	sunflower_oil
R0000297	asafoetida
R0000297	black_mustard_seed_oil
R0000297	cayenne
R0000297	chickpea
R0000297	coriander
R0000297	cumin
R0000297	curry_leaf
R0000297	garam_masala
R0000297	lemon
R0000297	sunflower_oil
R0000297	turmeric
R0000297	wheat
R0000298	asafoetida
R0000298	banana
R0000298	buttermilk
[truncated: 587 more rows]

## Sheet: Jain Cuisine Recipes Ingred
Recipe ID	Aliased Ingredient Name
R0000001	capsicum
R0000001	green_bell_pepper
R0000001	soy_sauce
R0000001	sunflower_oil
R0000002	black_pepper
R0000002	buttermilk
R0000002	mint
R0000002	pomegranate
R0000002	raisin
R0000003	asafoetida
R0000003	black_mustard_seed_oil
R0000003	buttermilk
R0000003	cumin
R0000003	fennel
R0000003	fenugreek
R0000003	nigella_seed
R0000003	sunflower_oil
R0000004	black_bean
R0000004	chickpea
R0000004	cumin
R0000004	curry_leaf
R0000004	mung_bean
R0000004	pigeon_pea
R0000004	rice
R0000004	sunflower_oil
R0000005	asafoetida
R0000005	black_mustard_seed_oil
R0000005	cayenne
R0000005	coriander
R0000005	cumin
R0000005	fennel
R0000005	ginger_garlic_paste
R0000005	green_bell_pepper
R0000005	mango
R0000005	sunflower_oil
R0000005	turmeric
R0000006	corn_grit
R0000006	green_bell_pepper
R0000006	soy_sauce
R0000006	sunflower_oil
R0000006	vinegar
R0000007	buttermilk
R0000007	corn_grit
R0000007	cream
R0000007	garam_masala
R0000007	green_bell_pepper
R0000007	sunflower_oil
R0000008	coconut
R0000008	rice
R0000008	sunflower_oil
R0000008	yeast
R0000009	cumin
R0000009	green_bell_pepper
R0000009	lemon
R0000009	mango
R0000010	lettuce
R0000010	mustard
R0000010	olive
R0000010	onion
R0000010	pomegranate
R0000010	tomato
R0000011	butter
R0000011	corn_grit
R0000011	cream
R0000011	milk
R0000012	asparagus
R0000012	black_mustard_seed_oil
R0000012	bread
R0000012	butter
R0000013	avocado
R0000014	avocado
R0000014	black_pepper
R0000014	capsicum
R0000014	corn
R0000014	cucumber
R0000014	french_bean
R0000014	green_bell_pepper
R0000014	honey
R0000014	lettuce
R0000014	pea
R0000014	tomato
R0000015	almond
R0000015	cardamom
R0000015	ghee
R0000015	milk
R0000016	asafoetida
R0000016	coriander
R0000016	ghee
R0000016	milk
R0000016	wheat
R0000017	asafoetida
R0000017	buttermilk
R0000017	cayenne
R0000017	rice
R0000017	sesame_seed
R0000017	sunflower_oil
R0000018	black_pepper
R0000018	cayenne
R0000018	cinnamon
R0000018	clove
R0000018	coconut
R0000018	coriander_oil
R0000018	cream
R0000018	cumin
R0000018	ghee
R0000018	poppy_seed
R0000018	rice
R0000018	sunflower_oil
R0000018	tomato
R0000019	butter
R0000019	chickpea
R0000020	cumin
R0000020	sunflower_oil
R0000021	cayenne
R0000021	corn_grit
R0000021	green_bell_pepper
R0000021	milk
R0000021	sunflower_oil
R0000022	carom_seed
R0000022	cayenne
R0000022	maize
R0000022	sesame_seed
R0000022	sunflower_oil
R0000022	wheat
R0000023	asafoetida
R0000023	banana
R0000023	black_bean
R0000023	cayenne
R0000023	garam_masala
R0000023	green_bell_pepper
R0000023	pea
R0000023	raisin
R0000023	rice
R0000023	sunflower_oil
R0000023	turmeric
R0000024	banana
R0000024	black_bean
R0000024	fenugreek
R0000024	ghee
R0000024	rice
R0000025	banana
R0000025	butter
R0000025	capsicum
R0000025	cayenne
R0000025	cheese
R0000025	milk
R0000025	olive
R0000025	saffron
R0000026	banana
R0000026	black_pepper
R0000027	banana
R0000027	chickpea
R0000027	green_bell_pepper
R0000027	mango
R0000027	peanut
R0000027	sunflower_oil
R0000027	tomato
R0000028	chickpea
R0000028	ghee
R0000028	rice
R0000028	turmeric
R0000029	almond
R0000029	cardamom
R0000029	cinnamon
R0000029	clove
R0000030	almond
R0000030	cardamom
R0000030	milk
R0000030	saffron
R0000031	bean
R0000031	cayenne
R0000031	olive
R0000032	cayenne
R0000032	corn
R0000032	sunflower_oil
R0000033	asafoetida
R0000033	beet_root
R0000033	black_mustard_seed_oil
R0000033	cayenne
R0000033	coriander
R0000033	cumin
R0000033	curry_leaf
R0000033	fennel
R0000033	mung_bean
R0000033	sunflower_oil
R0000033	turmeric
R0000034	cardamom
R0000034	chickpea
R0000034	ghee
R0000034	milk
R0000035	cayenne
R0000035	coriander
R0000035	cucumber
R0000035	fennel
R0000035	garam_masala
R0000035	mango
R0000035	sunflower_oil
R0000035	turmeric
R0000036	asafoetida
R0000036	coriander
R0000036	green_bell_pepper
R0000036	sunflower_oil
R0000036	turmeric
R0000037	black_mustard_seed_oil
R0000037	black_pepper
R0000037	cayenne
R0000037	coconut
R0000037	coriander
R0000037	cumin
R0000037	curry_leaf
R0000037	fenugreek
R0000037	pigeon_pea
R0000037	rice
R0000037	sambar_powder
R0000037	sesame_seed
R0000037	tamarind
R0000037	turmeric
R0000038	black_pepper
R0000039	bread
R0000039	corn
R0000039	green_bell_pepper
R0000039	sunflower_oil
R0000040	butter
R0000041	cayenne
R0000041	sunflower_oil
R0000041	wheat
R0000042	brown_rice
R0000042	cardamom
R0000042	ghee
R0000042	milk
R0000042	saffron
R0000043	asafoetida
R0000043	black_bean
R0000043	butter
R0000043	cumin
R0000043	rice
R0000043	sesame_seed
R0000043	sunflower_oil
R0000044	asafoetida
R0000044	black_mustard_seed_oil
R0000044	black_pepper
R0000044	buttermilk
R0000044	cayenne
R0000044	coriander_oil
R0000044	cumin
R0000044	curry_leaf
R0000044	pigeon_pea
R0000044	sunflower_oil
R0000044	turmeric
R0000045	ghee
R0000045	wheat
R0000046	bread
R0000046	chickpea
R0000046	sunflower_oil
R0000047	asafoetida
R0000047	black_mustard_seed_oil
R0000047	cayenne
R0000047	coriander
R0000047	cumin
R0000047	ginger_garlic_paste
R0000047	sunflower_oil
R0000047	turmeric
R0000048	black_bean
R0000048	black_mustard_seed_oil
R0000048	cayenne
R0000048	curry_leaf
R0000048	green_bell_pepper
R0000048	sunflower_oil
R0000048	turmeric
R0000049	cabbage
R0000049	carrot
R0000049	onion
R0000049	parsley
R0000050	cayenne
R0000050	chaat_masala
R0000050	coriander
R0000050	sunflower_oil
R0000050	wheat
R0000051	asafoetida
R0000051	black_mustard_seed_oil
R0000051	carom_seed
R0000051	cayenne
R0000051	potato
R0000051	sesame_seed
R0000051	sunflower_oil
R0000051	turmeric
R0000052	banana
R0000052	black_pepper
R0000052	capsicum
R0000052	chaat_masala
R0000052	corn_grit
R0000052	mustard
R0000052	sunflower_oil
R0000053	lettuce
R0000054	buttermilk
R0000054	rice
R0000054	sunflower_oil
R0000055	butter
R0000055	milk
R0000055	peanut_butter
R0000056	asafoetida
R0000056	black_mustard_seed_oil
R0000056	buttermilk
R0000056	cardamom
R0000056	cinnamon
R0000056	clove
R0000056	coriander
R0000056	cumin
R0000056	ghee
R0000056	rice
R0000056	turmeric
R0000057	sunflower_oil
R0000057	wheat
R0000058	butter
R0000058	corn
R0000058	lettuce
R0000059	butter
R0000059	cayenne
R0000060	butter
R0000061	asafoetida
R0000061	black_bean
R0000061	buttermilk
R0000061	cumin
R0000061	sunflower_oil
R0000062	black_pepper
R0000062	buttermilk
R0000062	carrot
R0000062	cheese
R0000062	cucumber
R0000063	cayenne
R0000063	rice
R0000063	sunflower_oil
R0000064	coriander
R0000064	green_bell_pepper
R0000064	mung_bean
R0000064	potato
R0000064	sunflower_oil
R0000064	wheat
R0000065	buttermilk
R0000065	cherry
R0000065	cinnamon
R0000066	cardamom
R0000066	cream
R0000066	mint
R0000066	orange_juice
R0000066	strawberry
R0000066	white_wine
R0000067	butter
R0000067	cayenne
R0000067	milk
R0000068	cayenne
R0000068	cumin
R0000068	ghee
R0000068	green_bell_pepper
R0000068	pineapple
R0000068	rice
R0000068	sunflower_oil
R0000069	cottage_cheese
R0000069	green_bell_pepper
R0000069	onion
R0000069	sunflower_oil
R0000070	banana
R0000070	pea
R0000070	sunflower_oil
R0000070	vinegar
R0000071	rice_basmati
R0000071	sunflower_oil
R0000072	asafoetida
R0000072	black_bean
R0000072	black_mustard_seed_oil
R0000072	cayenne
R0000072	chickpea
R0000072	coriander_oil
R0000072	cumin
R0000072	curry_leaf
R0000072	peanut
R0000072	rice_basmati
R0000072	sesame_seed
R0000072	sunflower_oil
R0000072	tamarind
R0000072	turmeric
R0000073	maple_syrup
R0000073	milk
R0000073	sunflower_oil
R0000073	vanilla_oil
R0000074	asafoetida
R0000074	black_bean
R0000074	black_mustard_seed_oil
R0000074	cayenne
R0000074	chickpea
R0000074	sunflower_oil
R0000075	bread
R0000075	butter
R0000076	cayenne
R0000077	chickpea
R0000077	coconut
R0000077	cumin
R0000077	ghee
R0000077	green_bell_pepper
R0000077	lemon
R0000077	peanut
R0000078	banana
R0000078	coconut
R0000078	corn_grit
R0000078	orange_juice
R0000079	coconut
R0000079	corn_grit
R0000079	cumin
R0000079	curry_leaf
R0000079	green_bell_pepper
R0000079	sunflower_oil
R0000080	cardamom
R0000080	coconut
R0000080	ghee
R0000080	milk
R0000081	butter
R0000081	buttermilk
R0000081	cucumber
R0000081	milk
R0000081	mint
R0000082	ghee
R0000082	rice
R0000083	chickpea
R0000083	coriander_cumin_seeds_powder
R0000083	green_bell_pepper
R0000083	sunflower_oil
R0000083	turmeric
R0000083	wheat
R0000084	green_bell_pepper
R0000084	sunflower_oil
R0000084	wheat
R0000085	bread
R0000085	butter
R0000085	milk
R0000085	sunflower_oil
R0000086	butter
R0000087	carom_seed
R0000087	cumin
R0000087	maize
R0000087	sunflower_oil
R0000088	avocado
R0000088	carom_seed
R0000088	maize
R0000088	oregano
R0000088	sunflower_oil
R0000089	bread
R0000089	butter
R0000089	corn
R0000089	milk
R0000089	sunflower_oil
R0000090	black_pepper
R0000090	corn
R0000090	corn_grit
R0000090	milk
R0000090	mustard
R0000091	asafoetida
R0000091	black_mustard_seed_oil
R0000091	black_pepper
R0000091	corn
R0000091	curry_leaf
R0000091	ghee
R0000091	green_bell_pepper
R0000091	milk
R0000092	butter
R0000092	corn
R0000093	corn
R0000093	green_bell_pepper
R0000093	rice
R0000093	sunflower_oil
R0000094	butter
R0000094	buttermilk
R0000094	corn
R0000094	sunflower_oil
R0000095	maize
R0000095	sunflower_oil
R0000096	cayenne
R0000096	corn
R0000096	garam_masala
R0000096	green_bell_pepper
R0000096	sesame_seed
R0000096	sunflower_oil
R0000096	turmeric
R0000097	black_pepper
R0000097	bread
R0000097	chickpea
R0000097	green_bell_pepper
R0000097	lemon
R0000097	rice
R0000097	sunflower_oil
R0000097	turmeric
R0000098	butter
R0000098	buttermilk
R0000098	cottage_cheese
R0000098	parsley
R0000098	wheaten_bread
R0000099	bread
R0000099	cottage_cheese
R0000099	sunflower_oil
R0000099	tomato
R0000100	butter
R0000100	milk
R0000100	rice
R0000101	butter
R0000101	milk
R0000102	bay_laurel
R0000102	black_pepper
R0000102	bread
R0000102	butter
R0000102	cream
R0000102	tomato
R0000103	almond
R0000103	bottle_gourd
R0000103	corn_grit
R0000103	cream
R0000103	milk
R0000103	sunflower_oil
R0000104	cheese
R0000104	corn_grit
R0000104	milk
R0000104	mustard
R0000105	coconut
R0000105	corn
R0000105	corn_grit
R0000105	vinegar
R0000106	black_pepper
R0000106	butter
R0000106	cheese
R0000106	corn
R0000106	milk
R0000107	butter
R0000107	corn
R0000108	butter
R0000108	green_bell_pepper
R0000108	mustard
R0000108	wheaten_bread
R0000109	cayenne
R0000109	chaat_masala
R0000109	okra
R0000109	sunflower_oil
R0000110	carrot
R0000110	cauliflower
R0000110	rice
R0000110	sunflower_oil
R0000110	tomato
R0000111	green_bell_pepper
R0000111	olive
R0000111	onion
R0000112	almond
R0000112	corn
R0000112	corn_grit
R0000112	green_bell_pepper
R0000112	soy_sauce
R0000112	sunflower_oil
R0000113	banana
R0000113	peanut
R0000113	sunflower_oil
R0000114	banana
R0000114	cayenne
R0000114	corn_grit
R0000114	green_bell_pepper
R0000114	parsley
R0000114	sunflower_oil
R0000115	bread
R0000115	butter
R0000115	corn_grit
R0000115	cream
R0000115	cucumber
R0000115	lettuce
R0000115	milk
R0000116	cayenne
R0000116	chickpea
R0000116	coriander
R0000116	cumin
R0000116	green_bell_pepper
R0000116	sunflower_oil
R0000116	turmeric
R0000117	black_bean
R0000117	black_pepper
R0000117	cayenne
R0000117	chickpea
R0000117	cucumber
R0000117	mung_bean
R0000118	green_bell_pepper
R0000118	vinegar
R0000119	black_pepper
R0000119	buttermilk
R0000119	cucumber
R0000120	cayenne
R0000120	chickpea
R0000120	coconut
R0000120	curry_leaf
R0000120	sesame_seed
R0000120	tamarind
R0000121	asafoetida
R0000121	buttermilk
R0000121	cayenne
R0000121	coriander
R0000121	cumin
R0000121	fennel
R0000121	sunflower_oil
R0000121	turmeric
R0000122	asafoetida
R0000122	bay_laurel
R0000122	black_mustard_seed_oil
R0000122	buttermilk
R0000122	cayenne
R0000122	chickpea
R0000122	cumin
R0000122	green_bell_pepper
R0000122	sunflower_oil
R0000122	turmeric
R0000123	asafoetida
R0000123	buttermilk
R0000123	cashew
R0000123	cayenne
R0000123	chickpea
R0000123	coriander_oil
R0000123	fenugreek
R0000123	garam_masala
R0000123	green_bell_pepper
R0000123	raisin
R0000123	sunflower_oil
R0000123	tomato
R0000123	turmeric
R0000124	buttermilk
R0000124	cayenne
R0000124	potato
R0000125	black_bean
R0000125	buttermilk
R0000125	cayenne
R0000125	ginger
R0000125	green_bell_pepper
R0000125	sunflower_oil
R0000126	black_bean
R0000126	buttermilk
R0000126	cayenne
R0000126	ginger
R0000126	green_bell_pepper
R0000127	cardamom
R0000127	cottage_cheese
R0000127	ghee
R0000128	asafoetida
R0000128	black_mustard_seed_oil
R0000128	cayenne
R0000128	cumin
R0000128	curry_leaf
R0000128	pigeon_pea
R0000128	rasam_powder
R0000128	sunflower_oil
R0000128	tamarind
R0000129	asafoetida
R0000129	black_mustard_seed_oil
R0000129	cayenne
R0000129	chickpea
R0000129	sunflower_oil
R0000129	turmeric
R0000130	buttermilk
R0000130	cream
R0000131	almond
R0000131	cardamom
R0000131	ghee
R0000131	milk
R0000131	rice
R0000131	saffron
R0000132	asafoetida
R0000132	bay_laurel
R0000132	black_pepper
R0000132	cayenne
R0000132	clove
R0000132	coconut
R0000132	coriander_cumin_seeds_powder
R0000132	corn_grit
R0000132	cream
R0000132	garam_masala
R0000132	green_bell_pepper
R0000132	rice
R0000132	sunflower_oil
R0000132	turmeric
R0000133	buttermilk
R0000133	cayenne
R0000133	coriander
R0000133	garam_masala
R0000133	mango
R0000133	potato
R0000133	sunflower_oil
R0000134	black_mustard_seed_oil
R0000134	cayenne
R0000134	fennel
R0000134	fenugreek
R0000134	mango
R0000134	sunflower_oil
R0000134	turmeric
R0000135	black_bean
R0000135	chickpea
R0000135	cumin
R0000135	curry_leaf
R0000135	mung_bean
R0000135	pigeon_pea
R0000135	rice
R0000135	sunflower_oil
R0000136	grape
R0000136	mandarin
R0000137	butter
R0000137	lemon
R0000137	milk
R0000137	mint
R0000138	asafoetida
R0000138	black_pepper
R0000138	cayenne
R0000138	cinnamon
R0000138	clove
R0000138	cumin
R0000138	ghee
R0000138	green_bell_pepper
R0000138	mung_bean
R0000138	pea
R0000138	turmeric
R0000138	wheat
R0000139	asafoetida
R0000139	carom_seed
R0000139	cayenne
R0000139	chickpea
R0000139	sunflower_oil
R0000139	turmeric
R0000139	wheat
R0000140	bread
R0000140	butter
R0000140	cheese
R0000140	feta_cheese
R0000140	garlic
R0000140	green_bell_pepper
R0000140	lettuce
R0000140	pineapple
R0000141	black_pepper
R0000141	bread
R0000141	cherry
R0000141	lettuce
R0000141	olive
R0000141	vinegar
R0000142	corn_grit
R0000142	strawberry
R0000143	black_mustard_seed_oil
R0000143	buttermilk
R0000143	cream
R0000143	grape
R0000143	milk
R0000144	milk
R0000145	asafoetida
R0000145	black_mustard_seed_oil
R0000145	capsicum
R0000145	carrot
R0000145	sunflower_oil
R0000146	buttermilk
R0000146	cayenne
R0000146	cumin
R0000146	sunflower_oil
R0000146	turmeric
R0000147	almond
R0000147	cardamom
R0000147	fennel
R0000147	ghee
R0000147	milk
R0000147	poppy_seed
R0000147	wheat
R0000148	black_pepper
R0000148	butter
R0000148	cayenne
R0000148	cottage_cheese
R0000148	cream
R0000148	milk
R0000148	olive
R0000148	oregano
R0000149	asafoetida
R0000149	bay_laurel
R0000149	black_mustard_seed_oil
R0000149	buttermilk
R0000149	cardamom
R0000149	carom_seed
R0000149	cayenne
R0000149	chickpea
R0000149	cinnamon
R0000149	clove
R0000149	coriander
R0000149	cumin
R0000149	curry_leaf
R0000149	fennel
R0000149	sunflower_oil
R0000149	turmeric
R0000150	asafoetida
R0000150	black_mustard_seed_oil
R0000150	cayenne
R0000150	chickpea
R0000150	cluster_bean
R0000150	coriander
R0000150	cumin
R0000150	curry_leaf
R0000150	fennel
R0000150	sunflower_oil
R0000151	asafoetida
R0000151	cumin
R0000151	ghee
R0000151	green_bell_pepper
R0000151	mung_bean
R0000151	sunflower_oil
R0000151	turmeric
R0000151	wheat
R0000152	almond
R0000152	buttermilk
R0000152	cottage_cheese
R0000152	grape
R0000152	green_bell_pepper
R0000153	chickpea
R0000153	green_bell_pepper
R0000153	lemon
R0000154	buttermilk
R0000154	carom_seed
R0000154	sunflower_oil
R0000154	wheat
R0000155	asafoetida
R0000155	black_bean
R0000155	buttermilk
R0000155	cumin
R0000155	pea
R0000155	sunflower_oil
R0000156	bay_laurel
R0000156	coconut
R0000156	rice_basmati
R0000156	sunflower_oil
R0000157	bottle_gourd
R0000157	vinegar
R0000158	asafoetida
R0000158	black_mustard_seed_oil
R0000158	cayenne
R0000158	cumin
R0000158	curry_leaf
R0000158	garlic
R0000158	green_bell_pepper
R0000158	pigeon_pea
R0000158	sunflower_oil
R0000158	tomato
R0000158	turmeric
R0000159	black_currant
R0000159	blueberry
R0000159	cardamom
R0000160	black_mustard_seed_oil
R0000160	bread
R0000160	corn
R0000160	green_bell_pepper
R0000160	milk
R0000161	coconut
R0000161	corn_grit
R0000161	cumin
R0000161	curry_leaf
R0000161	ghee
R0000161	green_bell_pepper
R0000162	buttermilk
R0000162	cumin
R0000162	ghee
R0000163	ghee
R0000163	wheat
R0000164	asafoetida
R0000164	chickpea
R0000164	chole_masala
R0000164	cumin
R0000164	garam_masala
R0000164	ginger
R0000164	green_bell_pepper
R0000164	mango
R0000164	sunflower_oil
R0000164	tomato
R0000164	turmeric
R0000165	bay_laurel
R0000165	cardamom
R0000165	cinnamon
R0000165	clove
R0000165	coconut
R0000165	coriander
R0000165	corn_grit
R0000165	green_bell_pepper
R0000165	sunflower_oil
R0000166	asafoetida
R0000166	black_mustard_seed_oil
R0000166	buttermilk
R0000166	cayenne
R0000166	chickpea
R0000166	green_bell_pepper
R0000166	sesame_seed
R0000166	sunflower_oil
R0000166	turmeric
R0000167	buttermilk
R0000167	cayenne
R0000167	chickpea
R0000167	garlic
R0000167	olive
R0000167	oregano
R0000167	sunflower_oil
R0000167	wheat
R0000168	black_pepper
R0000168	honey
R0000169	honey
R0000169	mustard
R0000170	cayenne
R0000170	vinegar
R0000171	black_mustard_seed_oil
R0000171	cayenne
R0000171	coriander_oil
R0000171	fenugreek
R0000171	mango
R0000171	turmeric
R0000172	asafoetida
R0000172	black_mustard_seed_oil
R0000172	cayenne
R0000172	fenugreek
R0000172	lemon
R0000172	sunflower_oil
R0000172	turmeric
R0000173	black_mustard_seed_oil
R0000173	black_pepper
R0000173	cumin
R0000173	curry_leaf
R0000173	ghee
R0000173	turmeric
R0000174	bay_laurel
R0000174	black_pepper
R0000174	oregano
R0000174	sunflower_oil
R0000174	tomato
R0000175	bread
R0000176	cardamom
R0000176	ghee
R0000176	rice
R0000176	wheat
R0000177	sunflower_oil
R0000178	asafoetida
R0000178	chickpea
R0000178	cumin
R0000178	pumpkin
R0000178	sesame_seed
R0000178	sunflower_oil
R0000179	asafoetida
R0000179	banana
R0000179	black_mustard_seed_oil
R0000179	chickpea
R0000179	curry_leaf
R0000179	green_bell_pepper
R0000179	sunflower_oil
R0000179	turmeric
R0000180	cabbage
R0000180	capsicum
R0000180	sunflower_oil
R0000180	tomato
R0000180	wheat
R0000181	black_mustard_seed_oil
R0000181	black_pepper
R0000181	buttermilk
R0000181	cashew
R0000181	cayenne
R0000181	clove
R0000181	cumin
R0000181	garam_masala
R0000181	melon
R0000181	okra
R0000181	pea
R0000181	sunflower_oil
R0000181	tomato
R0000181	turmeric
R0000182	cocoa
R0000182	milk
R0000183	asafoetida
R0000183	bay_laurel
R0000183	cayenne
R0000183	chole_masala
R0000183	cinnamon
R0000183	coriander
R0000183	cumin
R0000183	curry_leaf
R0000183	garam_masala
R0000183	ghee
R0000183	green_bell_pepper
R0000183	lemon
R0000183	sunflower_oil
R0000183	tea
R0000183	tomato
R0000183	turmeric
R0000184	capsicum
R0000184	carom_seed
R0000184	cayenne
R0000184	cheese
R0000184	milk
R0000184	sunflower_oil
R0000185	banana
R0000185	chaat_masala
R0000185	green_bell_pepper
R0000185	sunflower_oil
R0000186	butter
R0000186	cayenne
R0000186	coriander
R0000186	garam_masala
R0000186	green_bell_pepper
R0000186	sunflower_oil
R0000186	tomato
R0000186	turmeric
R0000187	asafoetida
R0000187	cayenne
R0000187	coriander_oil
R0000187	cumin
R0000187	mung_bean
R0000187	tomato
R0000187	turmeric
R0000188	apple
R0000188	banana
R0000188	butter
R0000188	buttermilk
R0000188	cardamom
R0000188	carrot
R0000188	cashew
R0000188	cherry
R0000188	citrus_limetta_oil
R0000188	cottage_cheese
R0000188	cream
R0000188	cumin
R0000188	green_bell_pepper
R0000188	pea
R0000188	pineapple
R0000188	poppy_seed
R0000188	raisin
R0000188	tomato
R0000189	banana
R0000189	cayenne
R0000189	cottage_cheese
R0000189	lemon
R0000189	oregano
R0000189	sunflower_oil
R0000190	black_pepper
R0000190	cayenne
R0000190	chickpea
R0000190	coconut
R0000190	coriander
R0000190	ghee
R0000190	potato
R0000190	tomato
R0000191	bay_laurel
R0000191	bottle_gourd
R0000191	carom_seed
R0000191	cayenne
R0000191	coriander
R0000191	cream
R0000191	cumin
R0000191	ghee
R0000191	green_bell_pepper
R0000191	turmeric
R0000192	black_pepper
R0000192	coconut
R0000192	coriander_oil
R0000192	corn_grit
R0000192	cumin
R0000192	ginger
R0000192	green_bell_pepper
R0000192	sunflower_oil
R0000193	capsicum
R0000193	coriander
R0000193	cucumber
R0000193	french_bean
R0000193	oregano
R0000193	rice
R0000193	sunflower_oil
R0000194	buttermilk
R0000194	cardamom
R0000194	cayenne
R0000194	cinnamon
R0000194	clove
R0000194	coriander
R0000194	ginger
R0000194	green_bell_pepper
R0000194	peanut
R0000194	poppy_seed
R0000194	sesame_seed
R0000194	tomato
R0000194	turmeric
R0000195	black_pepper
R0000195	butter
R0000195	tomato
R0000196	banana
R0000196	carom_seed
R0000196	cayenne
R0000196	chaat_masala
R0000196	chickpea
R0000196	coriander
R0000196	green_bell_pepper
R0000196	lemon
R0000196	sunflower_oil
R0000197	buttermilk
R0000197	ghee
R0000197	milk
R0000197	sunflower_oil
R0000198	bread
R0000199	buttermilk
R0000199	cherry
R0000199	cream
R0000199	lettuce
R0000199	orange
R0000200	carom_seed
R0000200	cayenne
R0000200	coriander_oil
R0000200	cumin
R0000200	pigeon_pea
R0000200	tamarind
R0000200	turmeric
R0000201	asafoetida
R0000201	bay_laurel
R0000201	caraway_seed
R0000201	cardamom
R0000201	cayenne
R0000201	cinnamon
R0000201	clove
R0000201	coriander
R0000201	cumin
R0000201	fennel
R0000201	ginger
R0000201	mace
R0000201	mango
R0000201	nutmeg
R0000201	turmeric
R0000202	mango
R0000202	sunflower_oil
R0000203	asafoetida
R0000203	banana
R0000203	black_bean
R0000203	cayenne
R0000203	cumin
R0000203	curry_leaf
R0000203	sunflower_oil
R0000203	turmeric
R0000204	asafoetida
R0000204	banana
R0000204	cumin
R0000204	ghee
R0000204	mango
R0000205	cayenne
R0000205	sunflower_oil
R0000205	turmeric
R0000205	wheat
R0000206	cardamom
R0000206	cashew
R0000206	ghee
R0000206	saffron
R0000207	almond
R0000207	cardamom
R0000207	milk
R0000207	saffron
R0000208	black_bean
R0000208	black_pepper
R0000208	cashew
R0000208	chickpea
R0000208	coconut
R0000208	curry_leaf
R0000208	ghee
R0000208	green_bell_pepper
R0000208	rice
R0000208	sunflower_oil
R0000209	asafoetida
R0000209	black_mustard_seed_oil
R0000209	cayenne
R0000209	fennel
R0000209	green_bell_pepper
R0000209	mung_bean
R0000209	sunflower_oil
R0000210	asafoetida
R0000210	cumin
R0000210	curry_leaf
R0000211	asafoetida
R0000211	black_pepper
R0000211	carom_seed
R0000211	cumin
R0000211	fennel
R0000211	ghee
R0000211	milk
R0000211	wheat
R0000212	banana
R0000212	cashew
R0000212	cayenne
R0000212	raisin
R0000212	sunflower_oil
R0000213	banana
R0000213	green_bell_pepper
R0000213	lemon
R0000213	sunflower_oil
R0000213	wheat
R0000214	asafoetida
R0000214	banana
R0000214	buttermilk
R0000214	cayenne
R0000214	clove
R0000214	cumin
R0000214	garam_masala
R0000214	green_bell_pepper
R0000214	sunflower_oil
R0000214	turmeric
R0000215	cayenne
R0000215	date
R0000215	tamarind
R0000216	asafoetida
R0000216	black_mustard_seed_oil
R0000216	buttermilk
R0000216	chickpea
R0000216	curry_leaf
R0000216	ginger
R0000216	green_bell_pepper
R0000216	sesame_seed
R0000216	sunflower_oil
R0000216	turmeric
R0000217	asafoetida
R0000217	buttermilk
R0000217	cayenne
R0000217	chickpea
R0000217	cumin
R0000217	garam_masala
R0000217	ghee
R0000217	green_bell_pepper
R0000217	mango
R0000217	mung_bean
R0000217	sunflower_oil
R0000218	asafoetida
R0000218	cayenne
R0000218	coriander
R0000218	cumin
R0000218	fennel
R0000218	garam_masala
R0000218	pumpkin
R0000218	sunflower_oil
R0000218	tamarind
R0000218	turmeric
R0000219	cayenne
R0000219	vinegar
R0000220	banana
R0000220	bay_laurel
R0000220	buttermilk
R0000220	chaat_masala
R0000220	chickpea
R0000220	garam_masala
R0000220	sunflower_oil
R0000221	asafoetida
R0000221	cayenne
R0000221	coconut
R0000221	cumin
R0000221	curry_leaf
R0000221	garcinia_indica
R0000221	green_bell_pepper
R0000221	sunflower_oil
R0000222	asafoetida
R0000222	black_bean
R0000222	black_mustard_seed_oil
R0000222	buttermilk
R0000222	cayenne
R0000222	curry_leaf
R0000222	green_bell_pepper
R0000222	rice
R0000222	sunflower_oil
R0000223	almond
R0000223	cardamom
R0000223	coconut
R0000223	milk
R0000223	saffron
R0000224	ghee
R0000224	wheat
R0000225	cumin
R0000225	ghee
R0000225	pigeon_pea
R0000225	turmeric
R0000226	almond
R0000226	cardamom
R0000226	ghee
R0000226	milk
R0000226	wheat
R0000227	bottle_gourd
R0000227	cardamom
R0000227	cashew
R0000227	ghee
R0000227	milk
R0000227	rose
R0000228	black_bean
R0000228	black_mustard_seed_oil
R0000228	bottle_gourd
R0000228	coriander_cumin_seeds_powder
R0000228	cumin
R0000228	ghee
R0000228	green_bell_pepper
R0000228	mung_bean
R0000228	turmeric
R0000229	olive
R0000229	poppy_seed
R0000229	sesame_seed
R0000229	yeast
R0000230	asafoetida
R0000230	black_mustard_seed_oil
R0000230	black_pepper
R0000230	coriander
R0000230	cumin
R0000230	ghee
R0000230	green_bell_pepper
R0000230	lemon
R0000230	pigeon_pea
R0000230	tomato
R0000230	turmeric
R0000231	buttermilk
R0000231	lettuce
R0000232	butter
R0000232	ghee
R0000232	milk
R0000233	asafoetida
R0000233	black_mustard_seed_oil
R0000233	buttermilk
R0000233	chickpea
R0000233	sunflower_oil
R0000234	butter
R0000234	cayenne
R0000234	cheese
R0000234	cottage_cheese
R0000234	cream
R0000234	ghee
R0000234	kidney_bean
R0000234	oregano
R0000234	sunflower_oil
R0000234	tomato
R0000235	asafoetida
R0000235	black_mustard_seed_oil
R0000235	bottle_gourd
R0000235	buttermilk
R0000235	coriander
R0000235	cumin
R0000235	curry_leaf
R0000235	green_bell_pepper
R0000235	sunflower_oil
R0000235	turmeric
R0000236	butter
R0000236	cayenne
R0000236	corn
R0000236	cumin
R0000236	sunflower_oil
R0000236	wheat
R0000237	asafoetida
R0000237	black_mustard_seed_oil
R0000237	cumin
R0000237	green_bell_pepper
R0000237	milk
R0000237	sunflower_oil
R0000238	black_pepper
R0000238	butter
R0000238	wheat
R0000239	cream
R0000239	orange
R0000240	corn_grit
R0000240	ginger
R0000240	mint
R0000240	soy_sauce
R0000240	sunflower_oil
R0000241	buttermilk
R0000241	cardamom
R0000241	cayenne
R0000241	cream
R0000241	mango
R0000242	asafoetida
R0000242	black_bean
R0000242	black_mustard_seed_oil
R0000242	cayenne
R0000242	cumin
R0000242	curry_leaf
R0000242	mango
R0000242	sambar_powder
R0000242	turmeric
R0000243	asafoetida
R0000243	cayenne
R0000243	chickpea
R0000243	cumin
R0000243	ghee
R0000243	milk
R0000243	sesame_seed
R0000243	sunflower_oil
R0000243	turmeric
R0000243	wheat
R0000244	butter
R0000244	buttermilk
R0000244	cottage_cheese
R0000244	ghee
R0000244	yeast
R0000245	asafoetida
R0000245	buttermilk
R0000245	cardamom
R0000245	cayenne
R0000245	chickpea
R0000245	cinnamon
R0000245	clove
R0000245	coriander
R0000245	cumin
R0000245	fennel
R0000245	ghee
R0000245	ginger
R0000245	green_bell_pepper
R0000245	mango
R0000245	nigella_seed
R0000245	poppy_seed
R0000245	potato
R0000245	roasted_onion
R0000245	soybean
R0000245	sunflower_oil
R0000245	turmeric
R0000245	wheat
R0000246	cayenne
R0000246	chickpea
R0000246	peanut
R0000246	sunflower_oil
R0000247	black_pepper
R0000247	honey
R0000247	honeydew
R0000248	fenugreek
R0000248	mango
R0000248	mung_bean
R0000248	sunflower_oil
R0000248	turmeric
R0000248	wheat
R0000249	cayenne
R0000249	raisin
R0000249	rice_basmati
R0000249	sunflower_oil
R0000249	tomato
R0000249	turmeric
R0000250	capsicum
R0000250	cayenne
R0000250	green_bell_pepper
R0000250	oregano
R0000250	sunflower_oil
R0000250	tomato
R0000250	vinegar
R0000250	wheat
R0000251	asafoetida
R0000251	black_mustard_seed_oil
R0000251	buttermilk
R0000251	green_bell_pepper
R0000251	sesame_seed
R0000251	sunflower_oil
R0000251	turmeric
R0000252	black_mustard_seed_oil
R0000252	buttermilk
R0000252	chickpea
R0000252	green_bell_pepper
R0000252	sesame_seed
R0000252	sunflower_oil
R0000252	turmeric
R0000253	black_mustard_seed_oil
R0000253	buttermilk
R0000253	chickpea
R0000253	coconut
R0000253	ginger_garlic_paste
R0000253	sunflower_oil
R0000254	kidney_bean
R0000254	mung_bean
R0000254	sunflower_oil
R0000255	bean
R0000255	buttermilk
R0000255	cream
R0000255	lettuce
R0000255	parsley
R0000256	butter
R0000256	cayenne
R0000256	cottage_cheese
R0000256	wheat
R0000257	black_pepper
R0000257	chaat_masala
R0000257	ghee
R0000257	green_bell_pepper
R0000258	honey
R0000258	vinegar
R0000259	anise
R0000259	ghee
R0000259	milk
R0000259	yeast
R0000260	almond
R0000260	cardamom
R0000260	chickpea
R0000260	ghee
R0000260	pistachio
R0000261	asafoetida
R0000261	black_pepper
R0000261	buckwheat
R0000261	clove
R0000261	cumin
R0000261	mung_bean
R0000261	sunflower_oil
R0000261	turmeric
R0000262	asafoetida
R0000262	black_mustard_seed_oil
R0000262	buttermilk
R0000262	cayenne
R0000262	chickpea
R0000262	curry_leaf
R0000262	green_bell_pepper
R0000262	sesame_seed
R0000262	sunflower_oil
R0000262	turmeric
R0000263	asafoetida
R0000263	mung_bean
R0000263	sunflower_oil
R0000263	tomato
R0000264	asafoetida
R0000264	black_mustard_seed_oil
R0000264	buttermilk
R0000264	chickpea
R0000264	green_bell_pepper
R0000264	sesame_seed
R0000264	sunflower_oil
R0000264	turmeric
R0000265	asafoetida
R0000265	black_mustard_seed_oil
R0000265	buttermilk
R0000265	coriander
R0000265	green_bell_pepper
R0000265	mung_bean
R0000265	sesame_seed
R0000265	sunflower_oil
R0000265	turmeric
R0000266	asafoetida
R0000266	cayenne
R0000266	coriander
R0000266	cumin
R0000266	garam_masala
R0000266	lemon
R0000266	mung_bean
R0000266	sunflower_oil
R0000266	turmeric
R0000267	asafoetida
R0000267	buttermilk
R0000267	chickpea
R0000267	cumin
R0000267	ghee
R0000267	green_bell_pepper
R0000267	mango
R0000267	mung_bean
R0000267	sunflower_oil
R0000268	asafoetida
R0000268	bread
R0000268	butter
R0000268	chickpea
R0000268	green_bell_pepper
R0000268	mung_bean
R0000269	asafoetida
R0000269	black_pepper
R0000269	mung_bean
R0000269	sunflower_oil
R0000270	asafoetida
R0000270	cumin
R0000270	lemon
R0000270	mung_bean
R0000270	sunflower_oil
R0000270	turmeric
R0000271	asafoetida
R0000271	black_mustard_seed_oil
R0000271	black_pepper
R0000271	cumin
R0000271	ghee
R0000271	mung_bean
R0000272	basil
R0000272	olive
R0000272	tomato
R0000273	asafoetida
R0000273	black_bean
R0000273	butter
R0000273	cumin
R0000273	rice
R0000273	sesame_seed
R0000273	sunflower_oil
R0000274	black_bean
R0000274	black_mustard_seed_oil
R0000274	cayenne
R0000274	chickpea
R0000274	curry_leaf
R0000274	sunflower_oil
R0000274	tamarind
R0000275	asafoetida
R0000275	black_mustard_seed_oil
R0000275	black_pepper
R0000275	cayenne
R0000275	chickpea
R0000275	clove
R0000275	coriander
R0000275	coriander_oil
R0000275	curry_leaf
R0000275	pigeon_pea
R0000275	sunflower_oil
R0000275	tamarind
R0000275	tomato
R0000276	jalapeno
R0000276	milk
R0000277	carom_seed
R0000277	cayenne
R0000277	chickpea
R0000277	sesame_seed
R0000278	black_bean
R0000278	cayenne
R0000278	coconut
R0000278	curry_leaf
R0000278	mung_bean
R0000278	peanut
R0000278	rice_basmati
R0000278	sunflower_oil
R0000279	butter
R0000279	oat
R0000279	vanilla_oil
R0000279	walnut
R0000280	bay_laurel
R0000280	black_pepper
R0000280	cayenne
R0000280	cream
R0000280	olive
R0000280	oregano
R0000280	sunflower_oil
R0000280	tomato
R0000281	grape
R0000281	orange_juice
R0000282	black_mustard_seed_oil
R0000282	buttermilk
R0000282	cayenne
R0000282	curry_leaf
R0000282	fenugreek
R0000282	green_bell_pepper
R0000282	sunflower_oil
R0000283	ghee
R0000283	sunflower_oil
R0000283	wheat
R0000284	buttermilk
R0000284	capsicum
R0000284	cottage_cheese
R0000284	cream
R0000284	cumin
R0000284	green_bell_pepper
R0000284	lemon
R0000284	sunflower_oil
R0000284	tomato
R0000285	black_pepper
R0000285	ghee
R0000285	ginger
R0000285	green_bell_pepper
R0000285	milk
R0000285	mint
R0000286	cayenne
R0000286	chickpea
R0000286	lemon
R0000286	papaya
R0000286	peanut
R0000286	pomegranate
R0000286	rice
R0000287	chaat_masala
R0000287	green_bell_pepper
R0000287	lemon
R0000287	mung_bean
R0000287	potato
R0000287	rice
R0000287	tomato
R0000288	asafoetida
R0000288	bay_laurel
R0000288	black_bean
R0000288	cayenne
R0000288	chickpea
R0000288	clove
R0000288	coriander
R0000288	cumin
R0000288	garam_masala
R0000288	ghee
R0000288	green_bell_pepper
R0000288	mango
R0000288	mung_bean
R0000288	pigeon_pea
R0000288	sunflower_oil
R0000288	tamarind
R0000288	turmeric
R0000289	bay_laurel
R0000289	cayenne
R0000289	corn_grit
R0000289	cottage_cheese
R0000289	ghee
R0000289	green_bell_pepper
R0000289	tomato
R0000290	ghee
R0000290	wheat
R0000291	asafoetida
R0000291	corn
R0000291	cottage_cheese
R0000291	cumin
R0000291	sunflower_oil
R0000292	bread
R0000292	butter
R0000292	cashew
R0000292	cayenne
R0000292	coriander
R0000292	cream
R0000292	curry_leaf
R0000292	garam_masala
R0000292	sunflower_oil
R0000292	tomato
R0000292	turmeric
R0000292	wheat
R0000293	chaat_masala
R0000293	corn_grit
R0000293	sunflower_oil
R0000294	butter
R0000294	capsicum
R0000294	cottage_cheese
R0000294	egg_plant
R0000294	green_bell_pepper
R0000294	milk
R0000294	nutmeg
R0000294	sunflower_oil
R0000295	butter
R0000295	buttermilk
R0000295	cayenne
R0000295	chaat_masala
R0000295	chickpea
R0000295	corn_grit
R0000295	fenugreek
R0000295	garam_masala
R0000295	ginger
R0000295	milk
R0000295	sunflower_oil
R0000295	turmeric
R0000295	wheat
R0000296	buttermilk
R0000296	cayenne
R0000296	coriander_oil
R0000296	corn_grit
R0000296	cottage_cheese
R0000296	fenugreek
R0000296	garam_masala
R0000296	ginger
R0000296	milk
R0000296	sunflower_oil
R0000296	tomato
R0000297	corn_grit
R0000297	sunflower_oil
R0000298	capsicum
R0000298	cayenne
R0000298	corn
R0000298	cottage_cheese
R0000298	curry_powder
R0000298	honey
R0000298	peanut_butter
R0000298	soy_sauce
R0000298	sunflower_oil
R0000299	cheese
R0000299	green_bell_pepper
R0000299	sunflower_oil
R0000299	tomato
R0000299	wheat
R0000300	maize
R0000300	sunflower_oil
R0000301	asafoetida
R0000301	cayenne
R0000301	chaat_masala
R0000301	coriander
R0000301	green_bell_pepper
R0000301	lemon
R0000301	mint
R0000301	pandanus_fasicularis
R0000301	tamarind
R0000302	banana
R0000302	black_bean
R0000302	buttermilk
R0000302	green_bell_pepper
R0000302	rice
R0000302	sunflower_oil
R0000303	sunflower_oil
R0000304	asafoetida
R0000304	black_bean
R0000304	black_mustard_seed_oil
R0000304	chickpea
R0000304	coconut
R0000304	curry_leaf
R0000304	green_bell_pepper
R0000304	peanut
R0000304	rice
R0000304	sunflower_oil
R0000304	turmeric
R0000305	butter
R0000305	carom_seed
R0000305	cayenne
R0000305	cream
R0000305	oregano
R0000305	tomato
R0000306	bread
R0000306	butter
R0000306	milk
R0000306	sunflower_oil
R0000307	black_pepper
R0000307	cayenne
R0000307	olive
R0000307	oregano
R0000307	tomato
R0000308	bitter_gourd
R0000308	black_bean
R0000308	black_pepper
R0000308	cayenne
R0000308	chickpea
R0000308	coriander_oil
R0000308	cumin
R0000308	sunflower_oil
R0000308	tamarind
R0000309	capsicum
R0000309	corn
R0000309	corn_grit
R0000309	cottage_cheese
R0000309	orange_juice
R0000309	rice
R0000309	sesame_seed
R0000309	soy_sauce
R0000309	sunflower_oil
R0000310	banana
R0000310	coriander_cumin_seeds_powder
R0000310	cumin
R0000310	green_bell_pepper
R0000310	sunflower_oil
R0000310	turmeric
R0000311	asafoetida
R0000311	black_mustard_seed_oil
R0000311	black_pepper
R0000311	cayenne
R0000311	coriander
R0000311	cumin
R0000311	curry_leaf
R0000311	fennel
R0000311	fenugreek
R0000311	ghee
R0000311	lemon
R0000311	pigeon_pea
R0000311	sunflower_oil
R0000311	tamarind
R0000312	asafoetida
R0000312	black_mustard_seed_oil
R0000312	capsicum
R0000312	cayenne
R0000312	coriander_cumin_seeds_powder
R0000312	guava
R0000312	mango
R0000312	sunflower_oil
R0000312	tomato
R0000312	turmeric
R0000313	basil
R0000313	olive
R0000314	basil
R0000314	cream
R0000314	olive
R0000315	cumin
R0000315	mint
R0000315	sunflower_oil
R0000316	coconut
R0000316	cream
R0000317	wheaten_bread
R0000318	chickpea
R0000318	honey
R0000318	lettuce
R0000318	tomato
R0000319	butter
R0000319	cream
R0000319	pistachio
R0000320	black_mustard_seed_oil
R0000320	buttermilk
R0000320	cayenne
R0000320	chickpea
R0000320	cumin
R0000320	curry_leaf
R0000320	fenugreek
R0000320	ghee
R0000320	sunflower_oil
R0000320	turmeric
R0000321	black_bean
R0000321	butter
R0000321	fenugreek
R0000321	ghee
R0000321	rice
R0000322	banana
R0000322	black_bean
R0000322	black_mustard_seed_oil
R0000322	cayenne
R0000322	curry_leaf
R0000322	sunflower_oil
R0000322	turmeric
R0000323	asafoetida
R0000323	banana
R0000323	black_bean
R0000323	black_mustard_seed_oil
R0000323	cayenne
R0000323	chickpea
R0000323	fenugreek
R0000323	green_bell_pepper
R0000323	onion
R0000323	sunflower_oil
R0000323	tamarind
R0000323	turmeric
R0000324	black_pepper
R0000324	cayenne
R0000324	chaat_masala
R0000324	chickpea
R0000324	garam_masala
R0000324	green_bell_pepper
R0000324	onion
R0000324	rice
R0000324	sunflower_oil
R0000325	black_mustard_seed_oil
R0000325	chickpea
R0000325	curry_leaf
R0000325	green_bell_pepper
R0000325	peanut
R0000325	rice
R0000325	sunflower_oil
R0000325	turmeric
R0000326	mung_bean
R0000326	rice
R0000326	sunflower_oil
R0000327	black_bean
R0000327	rice
R0000327	sunflower_oil
R0000328	asafoetida
R0000328	black_mustard_seed_oil
R0000328	cayenne
R0000328	cumin
R0000328	rice
R0000328	sesame_seed
R0000328	sunflower_oil
R0000329	mung_bean
R0000329	rice
R0000329	sunflower_oil
R0000330	black_mustard_seed_oil
R0000330	black_pepper
R0000330	buttermilk
R0000330	cardamom
R0000330	cayenne
R0000330	chickpea
R0000330	clove
R0000330	cumin
R0000330	curry_leaf
R0000330	ghee
R0000330	ginger
R0000330	lemon
R0000330	mint
R0000330	peanut
R0000330	rice
R0000331	coconut
R0000331	ghee
R0000331	sambar_powder
R0000331	tamarind
R0000332	asparagus
R0000332	bread
R0000332	cream
R0000333	buttermilk
R0000333	cayenne
R0000334	cayenne
R0000334	cumin
R0000334	turmeric
R0000335	cayenne
R0000335	coriander_oil
R0000335	cumin
R0000335	sunflower_oil
R0000335	tomato
R0000336	buttermilk
R0000336	coconut
R0000336	cumin
R0000336	curry_leaf
R0000336	green_bell_pepper
R0000336	sunflower_oil
R0000337	butter
R0000337	cocoa
R0000337	coconut
R0000337	rice
R0000338	asafoetida
R0000338	black_mustard_seed_oil
R0000338	green_bell_pepper
R0000338	sunflower_oil
R0000338	turmeric
R0000339	asafoetida
R0000339	cayenne
R0000339	coriander
R0000339	cumin
R0000339	curry_leaf
R0000339	garam_masala
R0000339	ghee
R0000339	green_bell_pepper
R0000339	lemon
R0000339	sambar_powder
R0000339	sunflower_oil
R0000339	turmeric
R0000340	butter
R0000340	buttermilk
R0000340	cocoa
R0000340	milk
R0000340	sunflower_oil
R0000340	vanilla_oil
R0000341	ghee
R0000342	asafoetida
R0000342	cumin
R0000342	curry_leaf
R0000342	rice
R0000342	sunflower_oil
[truncated: 598 more rows]

## Sheet: Maharashtrian Recipes Ingred
Recipe ID	Aliased Ingredient Name
R0000001	asafoetida
R0000001	bay_laurel
R0000001	black_mustard_seed_oil
R0000001	cayenne
R0000001	coriander_oil
R0000001	pigeon_pea
R0000001	sunflower_oil
R0000001	turmeric
R0000002	cayenne
R0000002	clove
R0000002	garam_masala
R0000002	onion
R0000002	sunflower_oil
R0000003	cinnamon
R0000003	clove
R0000003	coconut
R0000003	ginger
R0000003	lemon
R0000003	sunflower_oil
R0000003	turmeric
R0000004	cardamom
R0000004	ghee
R0000004	saffron
R0000005	asafoetida
R0000005	black_mustard_seed_oil
R0000005	caraway_seed
R0000005	cardamom
R0000005	cayenne
R0000005	cinnamon
R0000005	clove
R0000005	coriander_oil
R0000005	cumin
R0000005	curry_leaf
R0000005	fenugreek
R0000005	green_bell_pepper
R0000005	rice_basmati
R0000005	sesame_seed
R0000005	turmeric
R0000006	black_mustard_seed_oil
R0000006	cayenne
R0000006	cumin
R0000006	goda_masala
R0000006	sunflower_oil
R0000006	turmeric
R0000007	cumin
R0000007	curry_leaf
R0000007	green_bell_pepper
R0000007	sunflower_oil
R0000008	black_pepper
R0000008	cayenne
R0000008	cinnamon
R0000008	clove
R0000008	coriander_oil
R0000008	cumin
R0000008	egg_plant
R0000008	sunflower_oil
R0000008	tamarind
R0000008	turmeric
R0000009	black_mustard_seed_oil
R0000009	cayenne
R0000009	coriander
R0000009	turmeric
R0000010	asafoetida
R0000010	bean
R0000010	cayenne
R0000010	coriander
R0000010	turmeric
R0000011	asafoetida
R0000011	black_bean
R0000011	black_mustard_seed_oil
R0000011	cayenne
R0000011	curry_leaf
R0000011	pigeon_pea
R0000011	sunflower_oil
R0000012	asafoetida
R0000012	black_mustard_seed_oil
R0000012	green_bell_pepper
R0000012	peanut
R0000012	sesame_seed
R0000012	sunflower_oil
R0000012	turmeric
R0000013	anise
R0000013	asafoetida
R0000013	black_pepper
R0000013	caraway_seed
R0000013	cardamom
R0000013	cashew
R0000013	cayenne
R0000013	cinnamon
R0000013	clove
R0000013	coconut
R0000013	coriander_oil
R0000013	cumin
R0000013	fennel
R0000013	poppy_seed
R0000013	sunflower_oil
R0000014	cayenne
R0000014	pea
R0000014	pigeon_pea
R0000014	sunflower_oil
R0000014	tamarind
R0000014	turmeric
R0000015	black_pepper
R0000015	chicken
R0000015	coconut
R0000015	coriander
R0000015	garam_masala
R0000015	ginger_garlic_paste
R0000015	green_bell_pepper
R0000015	onion
R0000015	sunflower_oil
R0000015	turmeric
R0000016	bay_laurel
R0000016	black_pepper
R0000016	buttermilk
R0000016	cardamom
R0000016	cayenne
R0000016	chicken
R0000016	cinnamon
R0000016	clove
R0000016	coriander
R0000016	coriander_oil
R0000016	cumin
R0000016	fennel
R0000016	garam_masala
R0000016	ginger_garlic_paste
R0000016	sunflower_oil
R0000016	tamarind
R0000016	tomato
R0000016	turmeric
R0000017	almond
R0000017	buttermilk
R0000017	cardamom
R0000017	cayenne
R0000017	cinnamon
R0000017	coriander_oil
R0000017	sunflower_oil
R0000017	tomato
R0000017	turmeric
R0000018	buttermilk
R0000018	cardamom
R0000018	cayenne
R0000018	chicken
R0000018	cinnamon
R0000018	clove
R0000018	coriander
R0000018	cumin
R0000018	ginger_garlic_paste
R0000018	mint
R0000018	rice_basmati
R0000018	sunflower_oil
R0000018	tomato
R0000018	turmeric
R0000019	bay_laurel
R0000019	butter
R0000019	buttermilk
R0000019	cardamom
R0000019	chicken
R0000019	cinnamon
R0000019	clove
R0000019	coconut
R0000019	coriander
R0000019	garlic
R0000019	ginger
R0000019	mint
R0000019	rice_basmati
R0000020	cayenne
R0000021	cocoa
R0000021	ghee
R0000021	milk
R0000021	rice
R0000021	sunflower_oil
R0000022	asafoetida
R0000022	black_mustard_seed_oil
R0000022	cluster_bean
R0000022	green_bell_pepper
R0000022	lemon
R0000022	peanut
R0000022	sunflower_oil
R0000023	cayenne
R0000023	coriander
R0000023	cumin
R0000023	peanut
R0000024	asafoetida
R0000024	black_bean
R0000024	cayenne
R0000024	chickpea
R0000024	coconut
R0000024	coriander_oil
R0000024	cumin
R0000024	curry_leaf
R0000024	sesame_seed
R0000024	turmeric
R0000025	asafoetida
R0000025	buttermilk
R0000025	cumin
R0000025	peanut
R0000025	sunflower_oil
R0000026	asafoetida
R0000026	cayenne
R0000026	cumin
R0000026	curry_leaf
R0000026	garcinia_indica
R0000026	pea
R0000026	sunflower_oil
R0000026	turmeric
R0000027	asafoetida
R0000027	coconut
R0000027	coriander_cumin_seeds_powder
R0000027	cumin
R0000027	ghee
R0000027	goda_masala
R0000027	green_bell_pepper
R0000027	pea
R0000027	rice
R0000027	sunflower_oil
R0000027	turmeric
R0000028	cumin
R0000028	ginger
R0000028	green_bell_pepper
R0000028	peanut
R0000028	sunflower_oil
R0000029	ghee
R0000029	milk
R0000029	wheat
R0000030	buttermilk
R0000030	chicken
R0000030	coriander
R0000030	onion
R0000030	sunflower_oil
R0000031	black_mustard_seed_oil
R0000031	cayenne
R0000031	coriander
R0000031	curry_leaf
R0000031	mung_bean
R0000031	sunflower_oil
R0000031	turmeric
R0000032	asafoetida
R0000032	black_mustard_seed_oil
R0000032	cayenne
R0000032	drumstick_leaf
R0000032	sunflower_oil
R0000032	turmeric
R0000033	cardamom
R0000033	sunflower_oil
R0000033	wheat
R0000034	cayenne
R0000034	coconut
R0000035	cayenne
R0000035	coconut
R0000035	coriander
R0000035	curry_leaf
R0000035	egg
R0000035	garam_masala
R0000035	ginger_garlic_paste
R0000035	sunflower_oil
R0000035	turmeric
R0000036	cardamom
R0000036	milk
R0000036	saffron
R0000036	sunflower_oil
R0000037	cashew
R0000037	cayenne
R0000037	cumin
R0000037	raisin
R0000037	sunflower_oil
R0000037	waterchestnut
R0000037	wheat
R0000038	cayenne
R0000038	coriander
R0000038	cumin
R0000038	fennel
R0000039	cayenne
R0000039	coriander_cumin_seeds_powder
R0000039	flax_seed
R0000039	turmeric
R0000040	cayenne
R0000040	garlic
R0000041	cayenne
R0000041	coconut_oil
R0000041	tamarind
R0000042	cayenne
R0000042	onion
R0000043	asafoetida
R0000043	black_mustard_seed_oil
R0000043	cayenne
R0000043	coriander
R0000043	sunflower_oil
R0000044	green_bell_pepper
R0000045	black_pepper
R0000045	cayenne
R0000045	cinnamon
R0000045	clove
R0000045	coriander_oil
R0000045	cumin
R0000045	sunflower_oil
R0000046	cumin
R0000046	ginger
R0000046	green_bell_pepper
R0000046	pea
R0000046	sunflower_oil
R0000047	asafoetida
R0000047	black_mustard_seed_oil
R0000047	green_bell_pepper
R0000047	sunflower_oil
R0000047	tomato
R0000047	turmeric
R0000048	basil
R0000048	olive
R0000048	oregano
R0000048	vinegar
R0000048	white_wine
R0000049	black_mustard_seed_oil
R0000049	cayenne
R0000049	ghee
R0000049	turmeric
R0000050	milk
R0000050	sesame_seed
R0000051	asafoetida
R0000051	cayenne
R0000051	coconut
R0000051	coriander
R0000051	garam_masala
R0000051	garcinia_indica
R0000051	onion
R0000051	sunflower_oil
R0000051	turmeric
R0000052	cardamom
R0000052	ghee
R0000052	milk
R0000052	sunflower_oil
R0000053	black_pepper
R0000053	cumin
R0000053	ghee
R0000053	mung_bean
R0000053	rice
R0000053	turmeric
R0000054	sunflower_oil
R0000054	wheat
R0000055	black_pepper
R0000055	cayenne
R0000055	clove
R0000055	coriander
R0000055	coriander_oil
R0000055	fennel
R0000055	ginger_garlic_paste
R0000055	poppy_seed
R0000055	potato
R0000055	sunflower_oil
R0000055	tomato
R0000055	turmeric
R0000056	asafoetida
R0000056	black_mustard_seed_oil
R0000056	black_pepper
R0000056	cayenne
R0000056	peanut
R0000056	sunflower_oil
R0000056	turmeric
R0000057	cardamom
R0000057	cashew
R0000057	ghee
R0000057	milk
R0000058	cayenne
R0000058	coconut
R0000058	sunflower_oil
R0000059	black_mustard_seed_oil
R0000059	chickpea
R0000059	curry_leaf
R0000059	green_bell_pepper
R0000059	sunflower_oil
R0000059	turmeric
R0000060	asafoetida
R0000060	chickpea
R0000060	coriander_cumin_seeds_powder
R0000060	corn
R0000060	cumin
R0000060	tamarind
R0000060	turmeric
R0000061	chickpea
R0000061	corn
R0000061	rice
R0000061	sunflower_oil
R0000062	black_pepper
R0000062	cayenne
R0000062	cinnamon
R0000062	clove
R0000062	coconut
R0000062	curry_leaf
R0000062	ghee
R0000062	green_bell_pepper
R0000062	turmeric
R0000063	anise
R0000063	caraway_seed
R0000063	cardamom
R0000063	cayenne
R0000063	cinnamon
R0000063	clove
R0000063	coconut
R0000063	coriander_oil
R0000063	cream
R0000063	cumin
R0000063	poppy_seed
R0000063	sunflower_oil
R0000063	tamarind
R0000064	mango
R0000065	mushroom
R0000065	sesame_oil
R0000066	black_pepper
R0000066	cardamom
R0000066	cinnamon
R0000066	clove
R0000066	coriander
R0000066	cumin
R0000066	onion
R0000066	rice
R0000066	tomato
R0000066	turmeric
R0000067	black_pepper
R0000067	cinnamon
R0000067	clove
R0000067	coconut
R0000067	coriander
R0000067	cumin
R0000067	curry_leaf
R0000067	mung_bean
R0000067	rice
R0000067	sunflower_oil
R0000068	black_pepper
R0000068	buttermilk
R0000068	cardamom
R0000068	cayenne
R0000068	cinnamon
R0000068	clove
R0000068	coriander
R0000068	cumin
R0000068	ghee
R0000068	mutton
R0000069	asafoetida
R0000069	cayenne
R0000069	chickpea
R0000069	green_bell_pepper
R0000069	sunflower_oil
R0000069	turmeric
R0000070	cardamom
R0000070	coconut
R0000070	ghee
R0000071	sunflower_oil
R0000071	turmeric
R0000072	cardamom
R0000072	rice
R0000072	sunflower_oil
R0000073	cardamom
R0000073	ghee
R0000073	milk
R0000073	mung_bean
R0000073	rose
R0000073	wheat
R0000074	cayenne
R0000074	mung_bean
R0000075	black_mustard_seed_oil
R0000075	cayenne
R0000075	coriander
R0000075	garlic
R0000075	green_bell_pepper
R0000075	mango
R0000075	turmeric
R0000076	bay_laurel
R0000076	black_pepper
R0000076	cardamom
R0000076	cayenne
R0000076	cinnamon
R0000076	clove
R0000076	coriander
R0000076	coriander_oil
R0000076	cumin
R0000076	curry_leaf
R0000076	fenugreek
R0000076	garlic
R0000076	ginger
R0000076	poppy_seed
R0000076	sunflower_oil
R0000076	turmeric
R0000076	vinegar
R0000077	butter
R0000077	cardamom
R0000077	coconut
R0000078	asafoetida
R0000078	black_mustard_seed_oil
R0000078	cayenne
R0000078	coriander
R0000078	fenugreek
R0000078	sunflower_oil
R0000078	turmeric
R0000079	asafoetida
R0000079	black_mustard_seed_oil
R0000079	cayenne
R0000079	peanut
R0000079	sunflower_oil
R0000079	tamarind
R0000080	cayenne
R0000080	egg
R0000080	onion
R0000080	panch_phoron_seeds
R0000080	soy_sauce
R0000080	sunflower_oil
R0000081	buttermilk
R0000081	green_bell_pepper
R0000081	peanut
R0000082	almond
R0000082	cayenne
R0000082	cumin
R0000082	garlic
R0000082	ghee
R0000082	ginger
R0000082	raisin
R0000083	buttermilk
R0000083	cardamom
R0000083	nutmeg
R0000083	saffron
R0000084	cardamom
R0000084	chickpea
R0000084	ghee
R0000084	sesame_oil
R0000084	turmeric
R0000085	cayenne
R0000085	coconut
R0000085	coconut_oil
R0000085	coriander_oil
R0000085	cumin
R0000085	garlic
R0000085	ginger
R0000085	green_bell_pepper
R0000085	mango
R0000085	turmeric
R0000086	green_bell_pepper
R0000086	pomegranate
R0000086	sunflower_oil
R0000086	wheat
R0000087	asafoetida
R0000087	black_bean
R0000087	cayenne
R0000087	chickpea
R0000087	coconut
R0000087	coriander_oil
R0000087	egg_plant
R0000087	pigeon_pea
R0000087	sunflower_oil
R0000087	tamarind
R0000087	turmeric
R0000088	ghee
R0000089	cardamom
R0000090	buttermilk
R0000090	curry_leaf
R0000090	sunflower_oil
R0000091	sunflower_oil
R0000092	cayenne
R0000092	sunflower_oil
R0000092	tamarind
R0000093	asafoetida
R0000093	black_mustard_seed_oil
R0000093	coriander
R0000093	green_bell_pepper
R0000093	lemon
R0000093	sunflower_oil
R0000093	turmeric
R0000094	black_mustard_seed_oil
R0000094	buttermilk
R0000094	coriander
R0000094	cucumber
R0000094	cumin
R0000094	ghee
R0000094	green_bell_pepper
R0000094	peanut
R0000094	sunflower_oil
R0000095	bread
R0000095	cardamom
R0000095	coconut
R0000095	ghee
R0000095	raisin
R0000096	asafoetida
R0000096	cayenne
R0000096	sunflower_oil
R0000097	asafoetida
R0000097	cayenne
R0000097	cinnamon
R0000097	clove
R0000097	cumin
R0000097	ghee
R0000097	green_bell_pepper
R0000097	peanut
R0000098	almond
R0000098	buttermilk
R0000098	cardamom
R0000098	milk
R0000098	saffron
R0000099	buttermilk
R0000099	cardamom
R0000099	ghee
R0000099	saffron
R0000100	onion
R0000100	sunflower_oil
R0000101	black_pepper
R0000101	cayenne
R0000101	cinnamon
R0000101	garam_masala
R0000101	sunflower_oil
R0000101	turmeric
R0000102	cayenne
R0000102	coconut
R0000102	sunflower_oil
R0000103	black_mustard_seed_oil
R0000103	buttermilk
R0000103	cayenne
R0000103	curry_powder
R0000103	garam_masala
R0000103	ginger_garlic_paste
R0000103	green_bell_pepper
R0000103	sunflower_oil
R0000104	black_pepper
R0000104	cheese
R0000104	milk
R0000104	spinach
R0000105	black_mustard_seed_oil
R0000105	capsicum
R0000105	carrot
R0000105	cayenne
R0000105	chicken
R0000105	chicken_masala_powder
R0000105	green_bell_pepper
R0000105	onion
R0000105	soy_sauce
R0000105	turmeric
R0000105	vinegar
R0000106	asafoetida
R0000106	black_mustard_seed_oil
R0000106	cayenne
R0000106	cumin
R0000106	sunflower_oil
R0000106	tamarind
R0000106	turmeric
R0000107	apricot
R0000107	cream
R0000107	strawberry
R0000108	asafoetida
R0000108	black_mustard_seed_oil
R0000108	cayenne
R0000108	coriander
R0000108	okra
R0000108	sunflower_oil
R0000108	turmeric
R0000109	cashew
R0000109	egg
R0000109	soy_sauce
R0000109	sunflower_oil
R0000109	white_wine
R0000110	cinnamon
R0000110	clove
R0000110	garlic
R0000110	onion
R0000110	sunflower_oil
R0000110	turmeric
R0000111	cardamom
R0000111	milk
R0000111	saffron
R0000111	sunflower_oil
R0000111	wheat
R0000112	cinnamon
R0000112	clove
R0000112	fenugreek
R0000112	ginger
R0000112	green_bell_pepper
R0000112	sunflower_oil
R0000112	turmeric
R0000113	coriander
R0000113	garlic
R0000113	green_bell_pepper
R0000113	lemon
R0000114	butter
R0000114	cayenne
R0000114	garam_masala
R0000114	maize
R0000114	potato
R0000114	rice
R0000114	sunflower_oil
R0000114	turmeric
R0000114	wheat
R0000115	sesame_seed
R0000115	wheat
R0000116	asafoetida
R0000116	black_bean
R0000116	black_mustard_seed_oil
R0000116	cayenne
R0000116	coriander
R0000116	curry_leaf
R0000116	sunflower_oil
R0000116	turmeric
R0000117	cayenne
R0000117	cumin
R0000117	sunflower_oil
R0000117	turmeric
R0000118	asafoetida
R0000118	cayenne
R0000118	cumin
R0000118	curry_leaf
R0000118	garcinia_indica
R0000118	sunflower_oil
R0000118	turmeric
R0000119	asafoetida
R0000119	black_mustard_seed_oil
R0000119	black_pepper
R0000119	cardamom
R0000119	cayenne
R0000119	chickpea
R0000119	clove
R0000119	cumin
R0000119	curry_leaf
R0000119	egg_plant
R0000119	fennel
R0000119	ghee
R0000119	green_bell_pepper
R0000119	onion
R0000119	peanut_oil
R0000119	poppy_seed
R0000119	rice
R0000119	tamarind
R0000119	turmeric
R0000120	rice
R0000120	sunflower_oil
R0000120	wheat
R0000121	black_bean
R0000121	black_mustard_seed_oil
R0000121	cashew
R0000121	cayenne
R0000121	chickpea
R0000121	clove
R0000121	coriander
R0000121	egg_plant
R0000121	fenugreek
R0000121	green_bell_pepper
R0000121	onion
R0000121	rice
R0000121	sambar_powder
R0000121	sesame_oil
R0000121	tamarind
R0000121	turmeric
R0000122	black_bean
R0000122	cardamom
R0000122	cayenne
R0000122	chickpea
R0000122	cinnamon
R0000122	clove
R0000122	coconut
R0000122	coriander_oil
R0000122	fenugreek
R0000122	turmeric
R0000123	cayenne
R0000123	mango
R0000123	pomegranate
R0000123	potato
R0000123	sunflower_oil
R0000124	cayenne
R0000124	coriander
R0000124	cumin
R0000124	garam_masala
R0000124	garlic
R0000124	ginger
R0000124	onion
R0000124	sunflower_oil
R0000124	tandoori_masala
R0000124	tomato
R0000124	turmeric
R0000125	asafoetida
R0000125	cayenne
R0000125	coconut
R0000125	cumin
R0000125	curry_leaf
R0000125	milk
R0000125	sunflower_oil
R0000125	turmeric
R0000126	cayenne
R0000126	coconut
R0000126	coriander
R0000126	cumin
R0000126	garam_masala
R0000126	garlic
R0000126	ginger
R0000126	onion
R0000126	poppy_seed
R0000126	potato
R0000126	sesame_seed
R0000126	sunflower_oil
R0000126	tandoori_masala
R0000126	tomato
R0000126	turmeric
R0000127	buttermilk
R0000127	cayenne
R0000127	cinnamon
R0000127	cumin
R0000127	curry_leaf
R0000127	ghee
R0000127	waterchestnut
R0000128	asafoetida
R0000128	black_mustard_seed_oil
R0000128	cayenne
R0000128	coriander
R0000128	cumin
R0000128	curry_leaf
R0000128	garam_masala
R0000128	green_bell_pepper
R0000128	rice_basmati
R0000128	sunflower_oil
R0000128	turmeric
R0000129	asafoetida
R0000129	black_mustard_seed_oil
R0000129	cayenne
R0000129	chickpea
R0000129	cumin
R0000129	sunflower_oil
R0000129	turmeric
R0000130	black_mustard_seed_oil
R0000130	cayenne
R0000130	chickpea
R0000130	coriander
R0000130	cumin
R0000130	curry_leaf
R0000130	sunflower_oil
R0000130	turmeric

## Sheet: Mughlai Cuisine Recipes Ingred
Recipe ID	Aliased Ingredient Name
R0000001	black_mustard_seed_oil
R0000001	buttermilk
R0000001	caraway_seed
R0000001	cardamom
R0000001	cayenne
R0000001	cinnamon
R0000001	clove
R0000001	cumin
R0000001	fennel
R0000001	fenugreek
R0000001	green_bell_pepper
R0000001	nigella_seed
R0000001	sunflower_oil
R0000001	turmeric
R0000002	butter
R0000002	cashew
R0000002	cream
R0000002	garam_masala
R0000002	green_bell_pepper
R0000002	melon
R0000002	milk
R0000002	poppy_seed
R0000002	white_pepper
R0000003	cardamom
R0000003	cayenne
R0000003	cinnamon
R0000003	coriander
R0000003	cottage_cheese
R0000003	ghee
R0000003	milk
R0000004	bay_laurel
R0000004	cayenne
R0000004	cinnamon
R0000004	clove
R0000004	garam_masala
R0000004	ginger
R0000004	rice_basmati
R0000004	sunflower_oil
R0000004	turmeric
R0000005	black_mustard_seed_oil
R0000005	buttermilk
R0000005	cardamom
R0000005	cayenne
R0000005	clove
R0000005	fenugreek
R0000005	garam_masala
R0000005	onion
R0000005	sunflower_oil
R0000005	turmeric
R0000006	anise
R0000006	cayenne
R0000006	chaat_masala
R0000006	cumin
R0000006	fenugreek
R0000006	ghee
R0000006	ginger_garlic_paste
R0000006	nigella_seed
R0000006	turmeric
R0000007	buttermilk
R0000007	caraway_seed
R0000007	cashew
R0000007	cayenne
R0000007	ghee
R0000007	kitchen_king_masala
R0000007	milk
R0000007	sunflower_oil
R0000007	turmeric
R0000008	buttermilk
R0000008	clove
R0000008	coriander_oil
R0000008	ginger
R0000008	green_bell_pepper
R0000008	pea
R0000008	saffron
R0000008	sunflower_oil
R0000009	grape
R0000009	mint
R0000010	grape
R0000010	lemon
R0000010	mint
R0000011	almond
R0000011	cardamom
R0000011	fig
R0000011	ghee
R0000012	almond
R0000012	cardamom
R0000012	milk
R0000013	cardamom
R0000013	milk
R0000013	rice_basmati
R0000013	saffron
R0000014	almond
R0000014	cardamom
R0000014	ghee
R0000014	milk
R0000015	almond
R0000015	cardamom
R0000015	cashew
R0000015	ghee
R0000015	milk
R0000015	saffron
R0000016	cayenne
R0000016	coriander
R0000016	cream
R0000016	cumin
R0000016	egg_plant
R0000016	ghee
R0000016	ginger_garlic_paste
R0000016	sunflower_oil
R0000016	tomato
R0000016	turmeric
R0000017	buttermilk
R0000017	cayenne
R0000017	chickpea
R0000017	cumin
R0000017	garam_masala
R0000017	green_bell_pepper
R0000017	lemon
R0000017	sunflower_oil
R0000017	turmeric
R0000018	brown_rice
R0000018	cardamom
R0000018	ghee
R0000018	milk
R0000018	saffron
R0000019	almond
R0000019	cardamom
R0000019	carrot
R0000019	cream
R0000019	ghee
R0000019	milk
R0000019	raisin
R0000020	almond
R0000020	cardamom
R0000020	carrot
R0000020	cashew
R0000020	milk
R0000020	saffron
R0000021	bay_laurel
R0000021	cardamom
R0000021	cauliflower
R0000021	cayenne
R0000021	cinnamon
R0000021	clove
R0000021	coriander
R0000021	cumin
R0000021	ghee
R0000021	ginger_garlic_paste
R0000021	pea
R0000021	rice_basmati
R0000021	sunflower_oil
R0000021	turmeric
R0000022	cardamom
R0000022	milk
R0000022	rice
R0000022	saffron
R0000023	cream
R0000023	vanilla_oil
R0000024	ghee
R0000024	milk
R0000025	bread
R0000025	garam_masala
R0000025	sunflower_oil
R0000026	corn
R0000026	ghee
R0000026	milk
R0000027	corn
R0000027	corn_grit
R0000027	garam_masala
R0000027	ghee
R0000028	bread
R0000028	cardamom
R0000029	mango
R0000029	saffron
R0000030	cayenne
R0000030	chickpea
R0000030	fenugreek
R0000030	garlic
R0000030	green_bell_pepper
R0000030	mango
R0000030	mint
R0000030	mung_bean
R0000030	potato
R0000030	sesame_seed
R0000030	soybean
R0000031	asafoetida
R0000031	black_mustard_seed_oil
R0000031	buttermilk
R0000031	cayenne
R0000031	chickpea
R0000031	cream
R0000031	cumin
R0000031	curry_leaf
R0000031	sunflower_oil
R0000031	turmeric
R0000032	black_bean
R0000032	cayenne
R0000032	cinnamon
R0000032	clove
R0000032	coriander
R0000032	cream
R0000032	cumin
R0000032	garam_masala
R0000032	ghee
R0000032	ginger_garlic_paste
R0000032	turmeric
R0000033	chickpea
R0000033	cumin
R0000033	pigeon_pea
R0000033	sunflower_oil
R0000033	turmeric
R0000034	cardamom
R0000034	cayenne
R0000034	cinnamon
R0000034	clove
R0000034	coriander
R0000034	garam_masala
R0000034	ghee
R0000034	milk
R0000035	bay_laurel
R0000035	butter
R0000035	cardamom
R0000035	cayenne
R0000035	clove
R0000035	cream
R0000035	garam_masala
R0000035	green_bell_pepper
R0000035	lemon
R0000035	milk
R0000035	onion
R0000035	rice_basmati
R0000035	saffron
R0000035	sunflower_oil
R0000035	tomato
R0000035	turmeric
R0000036	cumin
R0000036	grape
R0000036	lemon
R0000037	black_bean
R0000037	butter
R0000037	cayenne
R0000037	chickpea
R0000037	coriander
R0000037	cream
R0000037	garam_masala
R0000037	ghee
R0000037	ginger
R0000037	kidney_bean
R0000037	tomato
R0000038	bay_laurel
R0000038	black_pepper
R0000038	cardamom
R0000038	cayenne
R0000038	cinnamon
R0000038	clove
R0000038	coriander
R0000038	garam_masala
R0000038	green_bell_pepper
R0000038	onion
R0000038	rice_basmati
R0000038	sunflower_oil
R0000038	turmeric
R0000039	asafoetida
R0000039	buttermilk
R0000039	cardamom
R0000039	cayenne
R0000039	cinnamon
R0000039	clove
R0000039	coriander
R0000039	coriander_oil
R0000039	cream
R0000039	cumin
R0000039	fenugreek
R0000039	garam_masala
R0000039	ghee
R0000039	green_bell_pepper
R0000039	mango
R0000039	onion
R0000039	potato
R0000039	sunflower_oil
R0000039	tomato
R0000039	turmeric
R0000040	anise
R0000040	cardamom
R0000040	cashew
R0000040	cayenne
R0000040	clove
R0000040	coconut
R0000040	coriander
R0000040	ghee
R0000040	green_bell_pepper
R0000040	mint
R0000040	onion
R0000040	rice_basmati
R0000040	tomato
R0000041	corn_grit
R0000041	rose
R0000042	cardamom
R0000042	milk
R0000042	rice_basmati
R0000043	apple
R0000043	cardamom
R0000043	corn_grit
R0000043	mango
R0000043	milk
R0000043	saffron
R0000044	banana
R0000044	cherry
R0000044	ghee
R0000044	maize
R0000044	milk
R0000044	papaya
R0000044	pomegranate
R0000045	corn_grit
R0000045	milk
R0000045	rice
R0000046	cardamom
R0000046	carrot
R0000046	cashew
R0000046	ghee
R0000046	milk
R0000046	pistachio
R0000046	raisin
R0000047	almond
R0000047	cardamom
R0000047	carrot
R0000047	ghee
R0000047	milk
R0000048	ginger
R0000049	almond
R0000049	buttermilk
R0000049	cauliflower
R0000049	cayenne
R0000049	chickpea
R0000049	coriander
R0000049	garam_masala
R0000049	ghee
R0000049	milk
R0000049	saffron
R0000049	sunflower_oil
R0000049	tomato
R0000049	turmeric
R0000049	vinegar
R0000050	chaat_masala
R0000050	corn_grit
R0000050	potato
R0000050	sunflower_oil
R0000051	chaat_masala
R0000051	corn_grit
R0000051	potato
R0000051	sunflower_oil
R0000052	bread
R0000052	chaat_masala
R0000052	chickpea
R0000052	garam_masala
R0000052	ginger
R0000052	sunflower_oil
R0000053	coconut
R0000053	corn_grit
R0000053	cumin
R0000053	curry_leaf
R0000053	ghee
R0000053	green_bell_pepper
R0000054	bread
R0000054	potato
R0000054	spinach
R0000054	sunflower_oil
R0000055	chickpea
R0000055	coriander
R0000055	cottage_cheese
R0000055	garam_masala
R0000055	onion
R0000055	sunflower_oil
R0000056	black_bean
R0000056	cayenne
R0000056	chickpea
R0000056	coriander
R0000056	cream
R0000056	garam_masala
R0000056	ginger_garlic_paste
R0000056	kidney_bean
R0000056	onion
R0000056	sunflower_oil
R0000057	bread
R0000057	chaat_masala
R0000057	cheese
R0000057	coconut
R0000057	coriander_cumin_seeds_powder
R0000057	green_bell_pepper
R0000057	peanut
R0000057	sunflower_oil
R0000057	wheat
R0000058	basil
R0000058	milk
R0000058	rose
R0000059	cream
R0000059	milk
R0000060	cream
R0000060	milk
R0000060	rice
R0000061	cayenne
R0000061	chickpea
R0000061	saffron
R0000061	sunflower_oil
R0000061	turmeric
R0000062	banana
R0000062	black_pepper
R0000062	cardamom
R0000062	cayenne
R0000062	cinnamon
R0000062	clove
R0000062	cream
R0000062	ghee
R0000062	green_bell_pepper
R0000062	honey
R0000062	milk
R0000062	sunflower_oil
R0000062	tomato
R0000063	almond
R0000063	ghee
R0000063	wheat
R0000064	bitter_gourd
R0000064	cayenne
R0000064	coriander
R0000064	cream
R0000064	cumin
R0000064	ginger_garlic_paste
R0000064	sunflower_oil
R0000064	tomato
R0000064	turmeric
R0000065	cardamom
R0000065	saffron
R0000065	sandalwood
R0000066	almond
R0000066	cardamom
R0000066	milk
R0000066	pistachio
R0000066	rice
R0000066	saffron
R0000067	cumin
R0000067	ghee
R0000067	green_bell_pepper
R0000067	mango
R0000067	wheat
R0000067	yeast
R0000068	carom_seed
R0000068	sunflower_oil
R0000068	wheat
R0000068	yeast
R0000069	almond
R0000069	cardamom
R0000069	ghee
R0000069	milk
R0000069	raisin
R0000070	buttermilk
R0000070	cayenne
R0000070	coriander
R0000070	corn
R0000070	cream
R0000070	ghee
R0000070	ginger_garlic_paste
R0000070	kitchen_king_masala
R0000070	milk
R0000070	mushroom
R0000070	onion
R0000071	pandanus_fasicularis
R0000071	vetiver
R0000072	asafoetida
R0000072	cardamom
R0000072	cayenne
R0000072	cinnamon
R0000072	clove
R0000072	cumin
R0000072	ghee
R0000072	nigella_seed
R0000072	poppy_seed
R0000072	sunflower_oil
R0000073	bay_laurel
R0000073	bread
R0000073	butter
R0000073	buttermilk
R0000073	cardamom
R0000073	cayenne
R0000073	cinnamon
R0000073	clove
R0000073	cream
R0000073	garam_masala
R0000073	garlic
R0000073	green_bell_pepper
R0000073	milk
R0000073	mint
R0000073	onion
R0000073	pea
R0000073	rice_basmati
R0000073	saffron
R0000073	sunflower_oil
R0000073	tomato
R0000073	turmeric
R0000074	bay_laurel
R0000074	cardamom
R0000074	cayenne
R0000074	cinnamon
R0000074	clove
R0000074	coriander
R0000074	cream
R0000074	garam_masala
R0000074	ghee
R0000074	ginger_garlic_paste
R0000074	milk
R0000074	rice_basmati
R0000074	saffron
R0000074	tomato
R0000074	turmeric
R0000075	pistachio
R0000075	saffron
R0000076	almond
R0000076	cardamom
R0000076	milk
R0000076	rose
R0000076	saffron
R0000077	cardamom
R0000077	milk
R0000078	sunflower_oil
R0000079	ghee
R0000079	wheat
R0000080	ghee
R0000080	sunflower_oil
R0000080	wheat
R0000081	buttermilk
R0000081	cayenne
R0000081	curry_leaf
R0000081	fenugreek
R0000081	garam_masala
R0000082	bay_laurel
R0000082	buttermilk
R0000082	cardamom
R0000082	cayenne
R0000082	cinnamon
R0000082	clove
R0000082	garam_masala
R0000082	ghee
R0000082	ginger_garlic_paste
R0000082	milk
R0000082	mint
R0000082	potato
R0000082	rice_basmati
R0000082	saffron
R0000082	sunflower_oil
R0000082	turmeric
R0000083	buttermilk
R0000083	cardamom
R0000083	cayenne
R0000083	clove
R0000083	coriander
R0000083	cream
R0000083	ghee
R0000083	ginger
R0000083	green_bell_pepper
R0000083	poppy_seed
R0000083	turmeric
R0000084	black_bean
R0000084	cayenne
R0000084	coriander
R0000084	cumin
R0000084	ginger_garlic_paste
R0000084	kidney_bean
R0000084	milk
R0000084	sunflower_oil
R0000084	turmeric
R0000085	cardamom
R0000085	ghee
R0000085	milk
R0000085	saffron
R0000086	bay_laurel
R0000086	black_pepper
R0000086	cinnamon
R0000086	clove
R0000086	coriander
R0000086	coriander_oil
R0000086	corn
R0000086	milk
R0000086	sunflower_oil
R0000086	turmeric
R0000087	ghee
R0000087	lotus_oil
R0000088	ghee
R0000088	lotus_oil
R0000088	milk
R0000089	ghee
R0000089	lotus_oil
R0000089	milk
R0000089	saffron
R0000090	black_pepper
R0000090	butter
R0000090	wheat
R0000091	cottage_cheese
R0000091	ginger_garlic_paste
R0000091	sunflower_oil
R0000092	bread
R0000092	buttermilk
R0000092	cashew
R0000092	cayenne
R0000092	chaat_masala
R0000092	coconut
R0000092	coriander
R0000092	corn_grit
R0000092	cottage_cheese
R0000092	cream
R0000092	cumin
R0000092	ginger_garlic_paste
R0000092	mango
R0000092	milk
R0000092	onion
R0000092	poppy_seed
R0000092	potato
R0000092	raisin
R0000092	sunflower_oil
R0000092	tomato
R0000092	turmeric
R0000093	cardamom
R0000093	milk
R0000094	mango
R0000094	milk
R0000095	butter
R0000095	buttermilk
R0000095	cottage_cheese
R0000095	ghee
R0000095	soybean
R0000095	sunflower_oil
R0000095	wheat
R0000095	yeast
R0000096	almond
R0000096	cardamom
R0000096	cinnamon
R0000096	clove
R0000096	ghee
R0000096	milk
R0000096	rice_basmati
R0000096	saffron
R0000097	cayenne
R0000097	coriander
R0000097	cumin
R0000097	fenugreek
R0000097	ghee
R0000097	ginger_garlic_paste
R0000097	milk
R0000097	turmeric
R0000098	cardamom
R0000098	carrot
R0000098	ghee
R0000099	cardamom
R0000099	corn_grit
R0000099	milk
R0000099	nutmeg
R0000100	buttermilk
R0000100	cardamom
R0000100	cayenne
R0000100	clove
R0000100	coriander_cumin_seeds_powder
R0000100	cream
R0000100	ghee
R0000100	ginger
R0000100	green_bell_pepper
R0000100	poppy_seed
R0000100	potato
R0000100	turmeric
R0000101	anise
R0000101	ghee
R0000101	milk
R0000101	yeast
R0000102	buttermilk
R0000102	cardamom
R0000102	cayenne
R0000102	clove
R0000102	coriander
R0000102	cream
R0000102	ghee
R0000102	green_bell_pepper
R0000102	onion
R0000102	pea
R0000102	poppy_seed
R0000102	potato
R0000102	turmeric
R0000103	cayenne
R0000103	chaat_masala
R0000103	garam_masala
R0000103	ginger_garlic_paste
R0000103	mung_bean
R0000103	sunflower_oil
R0000103	turmeric
R0000104	cayenne
R0000104	chaat_masala
R0000104	garam_masala
R0000104	ginger_garlic_paste
R0000104	mung_bean
R0000104	potato
R0000104	sunflower_oil
R0000104	turmeric
R0000105	buttermilk
R0000105	cardamom
R0000105	cayenne
R0000105	cinnamon
R0000105	clove
R0000105	coriander_cumin_seeds_powder
R0000105	cream
R0000105	cumin
R0000105	fenugreek
R0000105	garam_masala
R0000105	green_bell_pepper
R0000105	onion
R0000105	poppy_seed
R0000105	potato
R0000105	turmeric
R0000106	buttermilk
R0000106	cardamom
R0000106	cauliflower
R0000106	cayenne
R0000106	clove
R0000106	coriander
R0000106	cottage_cheese
R0000106	cumin
R0000106	ginger
R0000106	green_bell_pepper
R0000106	onion
R0000106	sunflower_oil
R0000106	tomato
R0000107	milk
R0000107	sunflower_oil
R0000107	wheat
R0000108	cayenne
R0000108	coriander
R0000108	corn_grit
R0000108	cream
R0000108	garam_masala
R0000108	ghee
R0000108	ginger_garlic_paste
R0000108	pineapple
R0000108	turmeric
R0000109	almond
R0000109	cardamom
R0000109	cashew
R0000109	cayenne
R0000109	cinnamon
R0000109	clove
R0000109	coconut
R0000109	coriander_oil
R0000109	cumin
R0000109	curry_leaf
R0000109	fennel
R0000109	ghee
R0000109	ginger
R0000109	green_bell_pepper
R0000109	poppy_seed
R0000109	saffron
R0000110	butter
R0000110	sunflower_oil
R0000110	yeast
R0000111	black_pepper
R0000111	cardamom
R0000111	cashew
R0000111	clove
R0000111	ghee
R0000111	milk
R0000112	almond
R0000112	carrot
R0000112	cashew
R0000112	milk
R0000112	raisin
R0000113	butter
R0000113	cayenne
R0000113	cottage_cheese
R0000113	cream
R0000113	fenugreek
R0000113	ginger
R0000113	honey
R0000113	milk
R0000113	onion
R0000113	sunflower_oil
R0000114	buttermilk
R0000114	cottage_cheese
R0000114	ghee
R0000114	turmeric
R0000115	almond
R0000115	bay_laurel
R0000115	black_pepper
R0000115	butter
R0000115	buttermilk
R0000115	cardamom
R0000115	cashew
R0000115	cayenne
R0000115	cinnamon
R0000115	cream
R0000115	cumin
R0000115	fenugreek
R0000115	ghee
R0000115	kitchen_king_masala
R0000115	lemon
R0000115	mace
R0000115	milk
R0000115	mint
R0000115	onion
R0000115	rice_basmati
R0000115	saffron
R0000115	sunflower_oil
R0000115	tandoori_masala
R0000115	tomato
R0000116	bay_laurel
R0000116	black_mustard_seed_oil
R0000116	buttermilk
R0000116	cayenne
R0000116	chickpea
R0000116	cinnamon
R0000116	clove
R0000116	cumin
R0000116	fenugreek
R0000116	garam_masala
R0000116	rice_basmati
R0000116	sunflower_oil
R0000117	cayenne
R0000117	chaat_masala
R0000117	chicken_masala_powder
R0000117	lemon
R0000117	sunflower_oil
R0000118	bay_laurel
R0000118	brown_rice
R0000118	cardamom
R0000118	cinnamon
R0000118	clove
R0000118	cream
R0000118	garlic
R0000118	onion
R0000118	sunflower_oil
R0000119	milk
R0000119	rice
R0000120	coriander
R0000120	cottage_cheese
R0000120	cream
R0000120	ghee
R0000120	ginger_garlic_paste
R0000120	green_bell_pepper
R0000120	pistachio
R0000120	sunflower_oil
R0000120	white_pepper
R0000121	almond
R0000121	corn_grit
R0000121	milk
R0000121	rice
R0000122	bread
R0000122	cayenne
R0000122	coriander
R0000122	garam_masala
R0000122	green_bell_pepper
R0000122	mint
R0000122	onion
R0000122	pomegranate
R0000122	potato
R0000122	sunflower_oil
R0000123	caraway_seed
R0000123	ghee
R0000123	sunflower_oil
R0000124	black_pepper
R0000124	buttermilk
R0000124	chickpea
R0000124	cream
R0000125	cardamom
R0000125	cream
R0000125	ghee
R0000125	milk
R0000125	saffron
R0000126	almond
R0000126	bread
R0000126	cardamom
R0000126	crisp_bread
R0000126	milk
R0000127	cardamom
R0000127	milk
R0000127	pistachio
R0000128	caraway_seed
R0000128	cardamom
R0000128	cashew
R0000128	cinnamon
R0000128	clove
R0000128	ghee
R0000128	ginger
R0000128	green_bell_pepper
R0000128	kidney_bean
R0000128	onion
R0000128	pandanus_fasicularis
R0000128	poppy_seed
R0000128	saffron
R0000128	sunflower_oil
R0000129	caraway_seed
R0000129	cardamom
R0000129	cashew
R0000129	cinnamon
R0000129	clove
R0000129	ghee
R0000129	ginger
R0000129	green_bell_pepper
R0000129	kidney_bean
R0000129	onion
R0000129	pandanus_fasicularis
R0000129	saffron
R0000129	sunflower_oil
R0000130	buttermilk
R0000130	cayenne
R0000130	corn_grit
R0000130	ghee
R0000130	ginger_garlic_paste
R0000130	onion
R0000130	saffron
R0000130	sunflower_oil
R0000130	tomato
R0000131	corn_grit
R0000131	milk
R0000131	rose
R0000132	almond
R0000132	bay_laurel
R0000132	black_pepper
R0000132	buttermilk
R0000132	capsicum
R0000132	carrot
R0000132	cashew
R0000132	cayenne
R0000132	coriander
R0000132	cream
R0000132	cumin
R0000132	garam_masala
R0000132	ghee
R0000132	onion
R0000132	pea
R0000132	tomato
R0000132	turmeric
R0000133	almond
R0000133	cardamom
R0000133	corn_grit
R0000133	milk
R0000133	saffron
R0000134	cardamom
R0000134	saffron
R0000134	sandalwood
R0000135	fennel
R0000136	cayenne
R0000136	coriander_oil
R0000136	cumin
R0000136	fennel
R0000136	sunflower_oil
R0000136	turmeric
R0000137	honey
R0000137	tomato
R0000138	cardamom
R0000138	milk
R0000138	raisin
R0000138	rose
R0000138	saffron
R0000139	coriander
R0000139	garam_masala
R0000139	sunflower_oil
R0000140	almond
R0000140	buttermilk
R0000140	cumin
R0000140	garam_masala
R0000140	ghee
R0000140	pea
R0000141	black_pepper
R0000141	buttermilk
R0000141	cardamom
R0000141	cashew
R0000141	cayenne
R0000141	cinnamon
R0000141	clove
R0000141	coriander_oil
R0000141	cumin
R0000141	ginger
R0000141	poppy_seed
R0000141	potato
R0000141	raisin
R0000141	sunflower_oil
R0000142	bay_laurel
R0000142	butter
R0000142	cream
R0000142	milk
R0000142	roasted_almond
R0000143	bay_laurel
R0000143	buttermilk
R0000143	cayenne
R0000143	cinnamon
R0000143	clove
R0000143	coriander
R0000143	cottage_cheese
R0000143	cream
R0000143	garam_masala
R0000143	garlic
R0000143	ghee
R0000143	ginger
R0000143	milk
R0000143	poppy_seed
R0000143	tomato
R0000144	cayenne
R0000144	coriander
R0000144	coriander_cumin_seeds_powder
R0000144	garam_masala
R0000144	green_bell_pepper
R0000144	onion
R0000144	potato
R0000144	sunflower_oil
R0000144	tomato
R0000144	turmeric
R0000145	bay_laurel
R0000145	buttermilk
R0000145	cardamom
R0000145	cayenne
R0000145	cinnamon
R0000145	clove
R0000145	coriander_oil
R0000145	cream
R0000145	cumin
R0000145	garlic
R0000145	ghee
R0000145	ginger
R0000145	onion
R0000145	tomato
R0000145	turmeric
R0000146	asafoetida
R0000146	buttermilk
R0000146	clove
R0000146	corn
R0000146	cumin
R0000146	curry_leaf
R0000146	orange
R0000146	pea
R0000146	rice_basmati
R0000146	sunflower_oil
R0000147	fenugreek
R0000147	green_bell_pepper
R0000147	milk
R0000147	onion
R0000148	apricot
R0000148	buttermilk
R0000148	caraway_seed
R0000148	cardamom
R0000148	carrot
R0000148	cashew
R0000148	cayenne
R0000148	cinnamon
R0000148	clove
R0000148	coriander
R0000148	cumin
R0000148	ghee
R0000148	ginger
R0000148	green_bell_pepper
R0000148	onion
R0000148	pea
R0000148	poppy_seed
R0000148	potato
R0000148	raisin
R0000148	rice
R0000148	rice_basmati
R0000148	saffron
R0000149	black_pepper
R0000149	butter
R0000149	mint
R0000149	wheat
R0000150	bay_laurel
R0000150	buttermilk
R0000150	cardamom
R0000150	cashew
R0000150	cayenne
R0000150	cinnamon
R0000150	clove
R0000150	coriander
R0000150	cumin
R0000150	ginger_garlic_paste
R0000150	soybean_oil
R0000151	bread
R0000151	cardamom
R0000151	cottage_cheese
R0000151	ghee
R0000151	milk
R0000151	rose
R0000151	saffron
R0000151	sunflower_oil
R0000152	bread
R0000152	cardamom
R0000152	milk
R0000152	sunflower_oil
R0000153	ghee
R0000154	caraway_seed
R0000154	cardamom
R0000154	cayenne
R0000154	cinnamon
R0000154	clove
R0000154	coriander_cumin_seeds_powder
R0000154	cream
R0000154	garam_masala
R0000154	ghee
R0000154	turmeric
R0000155	black_pepper
R0000155	buttermilk
R0000155	cardamom
R0000155	cinnamon
R0000155	clove
R0000155	cumin
R0000155	curry_leaf
R0000155	ghee
R0000155	green_bell_pepper
R0000155	mung_bean
R0000155	rice_basmati
R0000156	banana
R0000156	coriander
R0000156	cumin
R0000156	green_bell_pepper
R0000156	lemon
R0000156	sunflower_oil
R0000157	black_pepper
R0000157	cardamom
R0000157	cayenne
R0000157	cinnamon
R0000157	clove
R0000157	coriander_cumin_seeds_powder
R0000157	egg
R0000157	garam_masala
R0000157	garlic
R0000157	ginger
R0000157	sunflower_oil
R0000158	cardamom
R0000158	cream
R0000158	egg
R0000158	ghee
R0000158	milk
R0000158	pandanus_fasicularis
R0000158	poppy_seed
R0000158	raisin
R0000158	saffron
R0000158	yeast
R0000159	cardamom
R0000159	custard_apple
R0000159	milk
R0000159	rice
R0000159	rice_basmati
R0000160	black_pepper
R0000160	cayenne
R0000160	green_bell_pepper
R0000160	mango
R0000160	onion
R0000160	sunflower_oil
R0000161	cayenne
R0000161	chaat_masala
R0000161	coriander
R0000161	garam_masala
R0000161	rice
R0000161	soybean
R0000162	chaat_masala
R0000162	corn_grit
R0000162	olive
R0000162	soybean
R0000163	garlic
R0000164	buttermilk
R0000164	cottage_cheese
R0000164	ghee
R0000164	sunflower_oil
R0000164	wheat
R0000165	anise
R0000165	bay_laurel
R0000165	black_pepper
R0000165	cardamom
R0000165	cayenne
R0000165	cinnamon
R0000165	clove
R0000165	coriander
R0000165	cumin
R0000165	garlic
R0000165	ginger
R0000165	rice_basmati
R0000165	sunflower_oil
R0000166	bay_laurel
R0000166	buttermilk
R0000166	caraway_seed
R0000166	cardamom
R0000166	cashew
R0000166	cayenne
R0000166	clove
R0000166	ghee
R0000166	kitchen_king_masala
R0000166	mace
R0000166	milk
R0000167	egg_plant
R0000167	green_bell_pepper
R0000167	kitchen_king_masala
R0000167	sunflower_oil
R0000168	buttermilk
R0000168	cardamom
R0000168	cayenne
R0000168	clove
R0000168	cream
R0000168	cumin
R0000168	ghee
R0000168	milk
R0000168	saffron
R0000169	chaat_masala
R0000169	chickpea
R0000169	garam_masala
R0000169	onion
R0000169	sunflower_oil
R0000170	black_pepper
R0000170	cayenne
R0000170	coriander
R0000170	garam_masala
R0000170	ginger_garlic_paste
R0000170	lemon
R0000170	onion
R0000170	potato
R0000170	tomato
R0000170	turmeric
R0000171	cayenne
R0000171	coriander
R0000171	cream
R0000171	fenugreek
R0000171	garam_masala
R0000171	ghee
R0000171	ginger_garlic_paste
R0000171	mushroom
R0000171	tomato
R0000172	black_pepper
R0000172	cashew
R0000172	cayenne
R0000172	cream
R0000172	ghee
R0000172	raisin
R0000173	buttermilk
R0000173	cardamom
R0000173	cayenne
R0000173	coriander_oil
R0000173	cumin
R0000173	ghee
R0000173	ginger
R0000173	milk
R0000173	onion
R0000173	pigeon_pea
R0000173	poppy_seed
R0000173	saffron
R0000174	bay_laurel
R0000174	buttermilk
R0000174	cardamom
R0000174	cayenne
R0000174	cinnamon
R0000174	clove
R0000174	coriander
R0000174	cumin
R0000174	ghee
R0000174	green_bell_pepper
R0000174	milk
R0000174	rice_basmati
R0000174	sunflower_oil
R0000174	turmeric
R0000175	caraway_seed
R0000175	cayenne
R0000175	chickpea
R0000175	mango
R0000175	sunflower_oil
R0000176	butter
R0000176	carrot
R0000176	cayenne
R0000176	chaat_masala
R0000176	chickpea
R0000176	coriander
R0000176	cottage_cheese
R0000176	ginger
R0000176	green_bell_pepper
R0000176	mango
R0000176	pea
R0000176	potato
R0000176	sunflower_oil
R0000177	bread
R0000177	cayenne
R0000177	garam_masala
R0000177	ginger_garlic_paste
R0000177	mango
R0000177	potato
R0000177	sunflower_oil
R0000177	yam
R0000178	milk
R0000179	bay_laurel
R0000179	cardamom
R0000179	cashew
R0000179	cinnamon
R0000179	cottage_cheese
R0000179	ghee
R0000179	raisin
R0000179	rice_basmati
R0000179	saffron
R0000179	sunflower_oil

## Sheet: Punjabi Cuisine Recipes Ingred
Recipe ID	Aliased Ingredient Name
R0000001	black_mustard_seed_oil
R0000001	buttermilk
R0000001	cumin
R0000001	fenugreek
R0000001	ginger_garlic_paste
R0000001	green_bell_pepper
R0000001	nigella_seed
R0000001	potato
R0000001	sunflower_oil
R0000002	butter
R0000002	cardamom
R0000002	cashew
R0000002	cayenne
R0000002	cinnamon
R0000002	clove
R0000002	coriander_oil
R0000002	corn_grit
R0000002	cumin
R0000002	potato
R0000002	raisin
R0000002	sunflower_oil
R0000002	tomato
R0000002	turmeric
R0000003	curry_leaf
R0000003	lemon
R0000003	sunflower_oil
R0000004	black_mustard_seed_oil
R0000004	coriander
R0000004	cumin
R0000004	green_bell_pepper
R0000004	mint
R0000004	potato
R0000004	sunflower_oil
R0000004	turmeric
R0000005	asafoetida
R0000005	black_mustard_seed_oil
R0000005	cayenne
R0000005	chickpea
R0000005	fennel
R0000005	fenugreek
R0000005	nigella_seed
R0000005	turmeric
R0000006	asafoetida
R0000006	black_mustard_seed_oil
R0000006	cayenne
R0000006	fenugreek
R0000006	mango
R0000006	nigella_seed
R0000006	turmeric
R0000007	buttermilk
R0000007	mint
R0000008	asafoetida
R0000008	black_mustard_seed_oil
R0000008	cayenne
R0000008	chickpea
R0000008	coriander_cumin_seeds_powder
R0000008	mango
R0000008	sunflower_oil
R0000008	turmeric
R0000009	cayenne
R0000009	coriander_oil
R0000009	fenugreek
R0000009	onion
R0000009	potato
R0000009	sunflower_oil
R0000009	tomato
R0000009	turmeric
R0000010	asafoetida
R0000010	black_mustard_seed_oil
R0000010	buttermilk
R0000010	cayenne
R0000010	coriander
R0000010	fennel
R0000010	fenugreek
R0000010	nigella_seed
R0000010	okra
R0000010	sunflower_oil
R0000010	turmeric
R0000011	asafoetida
R0000011	black_mustard_seed_oil
R0000011	buttermilk
R0000011	cayenne
R0000011	cream
R0000011	cumin
R0000011	fennel
R0000011	fenugreek
R0000011	garam_masala
R0000011	ginger_garlic_paste
R0000011	mango
R0000011	nigella_seed
R0000011	sunflower_oil
R0000011	turmeric
R0000012	asafoetida
R0000012	black_mustard_seed_oil
R0000012	cardamom
R0000012	cayenne
R0000012	cumin
R0000012	fennel
R0000012	fenugreek
R0000012	garam_masala
R0000012	ghee
R0000012	ginger_garlic_paste
R0000012	nigella_seed
R0000012	rice_basmati
R0000012	turmeric
R0000013	asafoetida
R0000013	black_mustard_seed_oil
R0000013	buttermilk
R0000013	cayenne
R0000013	cumin
R0000013	fennel
R0000013	fenugreek
R0000013	nigella_seed
R0000013	sunflower_oil
R0000013	turmeric
R0000014	black_mustard_seed_oil
R0000014	buttermilk
R0000014	cottage_cheese
R0000014	cumin
R0000014	fennel
R0000014	fenugreek
R0000014	garlic
R0000014	green_bell_pepper
R0000014	nigella_seed
R0000014	turmeric
R0000015	carom_seed
R0000015	cumin
R0000015	ginger
R0000015	lemon
R0000016	cayenne
R0000016	coriander
R0000016	cumin
R0000016	garam_masala
R0000016	mushroom
R0000016	sunflower_oil
R0000016	turmeric
R0000017	carom_seed
R0000017	ghee
R0000017	sunflower_oil
R0000017	wheat
R0000018	cardamom
R0000018	cayenne
R0000018	cinnamon
R0000018	coriander
R0000018	cottage_cheese
R0000018	ghee
R0000018	milk
R0000019	cumin
R0000019	rice
R0000019	sunflower_oil
R0000020	asafoetida
R0000020	cumin
R0000020	rice
R0000021	carom_seed
R0000021	cayenne
R0000021	chickpea
R0000021	coriander
R0000021	garam_masala
R0000021	ginger_garlic_paste
R0000021	pomegranate
R0000021	potato
R0000021	sunflower_oil
R0000022	butter
R0000022	buttermilk
R0000022	cayenne
R0000022	green_bell_pepper
R0000022	milk
R0000022	nigella_seed
R0000022	pomegranate
R0000022	sunflower_oil
R0000023	buttermilk
R0000023	cayenne
R0000023	potato
R0000023	radish
R0000024	cayenne
R0000024	coriander_oil
R0000024	cumin
R0000024	fenugreek
R0000024	mango
R0000024	milk
R0000024	pea
R0000024	potato
R0000024	sunflower_oil
R0000024	tomato
R0000024	turmeric
R0000025	coriander
R0000025	cumin
R0000025	green_bell_pepper
R0000025	potato
R0000025	sunflower_oil
R0000025	turmeric
R0000026	beet_root
R0000026	black_pepper
R0000026	sunflower_oil
R0000026	wheat
R0000027	asafoetida
R0000027	coriander
R0000027	coriander_oil
R0000027	cumin
R0000027	garam_masala
R0000027	mango
R0000027	sunflower_oil
R0000027	turmeric
R0000028	sunflower_oil
R0000029	asafoetida
R0000029	cayenne
R0000029	coconut
R0000029	garcinia_indica
R0000029	garlic
R0000029	sunflower_oil
R0000029	turmeric
R0000030	buttermilk
R0000030	cayenne
R0000030	clove
R0000030	coriander_oil
R0000030	garam_masala
R0000030	ginger
R0000030	ginger_garlic_paste
R0000030	green_bell_pepper
R0000030	potato
R0000030	tomato
R0000030	turmeric
R0000031	asafoetida
R0000031	cayenne
R0000031	coriander
R0000031	cumin
R0000031	mango
R0000031	sunflower_oil
R0000031	turmeric
R0000032	bay_laurel
R0000032	cayenne
R0000032	cinnamon
R0000032	clove
R0000032	garam_masala
R0000032	ginger
R0000032	rice_basmati
R0000032	sunflower_oil
R0000032	turmeric
R0000033	chaat_masala
R0000033	coriander
R0000033	cumin
R0000033	ghee
R0000033	green_bell_pepper
R0000033	sunflower_oil
R0000033	turmeric
R0000033	wheat
R0000034	asafoetida
R0000034	chaat_masala
R0000034	cumin
R0000034	green_bell_pepper
R0000034	potato
R0000034	sunflower_oil
R0000035	cauliflower
R0000035	cayenne
R0000035	coriander
R0000035	cumin
R0000035	fenugreek
R0000035	pea
R0000035	potato
R0000035	sunflower_oil
R0000035	turmeric
R0000036	black_pepper
R0000036	cayenne
R0000036	clove
R0000036	coriander
R0000036	cumin
R0000036	fennel
R0000036	lemon
R0000036	potato
R0000036	sunflower_oil
R0000037	cauliflower
R0000037	cayenne
R0000037	cumin
R0000037	garam_masala
R0000037	potato
R0000037	sunflower_oil
R0000038	asafoetida
R0000038	butter
R0000038	cumin
R0000038	sunflower_oil
R0000039	cayenne
R0000039	chaat_masala
R0000039	lemon
R0000039	potato
R0000039	sunflower_oil
R0000040	rice
R0000040	sunflower_oil
R0000041	cayenne
R0000041	coriander_cumin_seeds_powder
R0000041	pomegranate
R0000041	sunflower_oil
R0000042	black_pepper
R0000042	cayenne
R0000042	cinnamon
R0000042	coriander
R0000042	green_bell_pepper
R0000042	pea
R0000042	sunflower_oil
R0000042	tomato
R0000042	turmeric
R0000043	bay_laurel
R0000043	black_mustard_seed_oil
R0000043	clove
R0000043	coriander
R0000043	cumin
R0000043	garam_masala
R0000043	milk
R0000043	potato
R0000043	soy_sauce
R0000043	sunflower_oil
R0000044	asafoetida
R0000044	cayenne
R0000044	coriander
R0000044	cumin
R0000044	fenugreek
R0000044	green_bell_pepper
R0000044	sunflower_oil
R0000044	turmeric
R0000045	cayenne
R0000045	cumin
R0000045	garam_masala
R0000045	green_bell_pepper
R0000045	potato
R0000045	sunflower_oil
R0000045	turmeric
R0000046	buttermilk
R0000046	cream
R0000046	garam_masala
R0000046	ghee
R0000046	potato
R0000047	buttermilk
R0000047	clove
R0000047	coriander_oil
R0000047	ginger
R0000047	green_bell_pepper
R0000047	pea
R0000047	saffron
R0000047	sunflower_oil
R0000048	bay_laurel
R0000048	buttermilk
R0000048	cardamom
R0000048	cashew
R0000048	cayenne
R0000048	cream
R0000048	ginger_garlic_paste
R0000048	melon
R0000048	sunflower_oil
R0000048	turmeric
R0000049	asafoetida
R0000049	cayenne
R0000049	coriander
R0000049	cumin
R0000049	potato
R0000049	sunflower_oil
R0000049	turmeric
R0000050	buttermilk
R0000050	chickpea
R0000050	green_bell_pepper
R0000050	sunflower_oil
R0000050	turmeric
R0000050	wheat
R0000051	butter
R0000051	cayenne
R0000051	ghee
R0000051	pomegranate
R0000051	potato
R0000051	wheat
R0000052	butter
R0000052	buttermilk
R0000052	cayenne
R0000052	cumin
R0000052	ghee
R0000052	mango
R0000052	pomegranate
R0000052	potato
R0000052	wheat
R0000053	butter
R0000053	cayenne
R0000053	coriander
R0000053	cumin
R0000053	green_bell_pepper
R0000053	mango
R0000053	potato
R0000054	bread
R0000054	chickpea
R0000054	cumin
R0000054	garam_masala
R0000054	raisin
R0000054	sunflower_oil
R0000054	turmeric
R0000055	cayenne
R0000055	lemon
R0000055	potato
R0000055	sunflower_oil
R0000056	cayenne
R0000056	coriander_oil
R0000056	mango
R0000056	potato
R0000056	sunflower_oil
R0000056	turmeric
R0000057	cayenne
R0000057	corn_grit
R0000057	curry_leaf
R0000057	garam_masala
R0000057	ginger_garlic_paste
R0000057	lemon
R0000057	potato
R0000057	sunflower_oil
R0000058	curry_leaf
R0000058	fenugreek
R0000058	green_bell_pepper
R0000058	mango
R0000058	potato
R0000058	sunflower_oil
R0000058	wheat
R0000059	ghee
R0000060	green_bell_pepper
R0000060	potato
R0000060	sunflower_oil
R0000060	wheat
R0000061	black_mustard_seed_oil
R0000061	cayenne
R0000061	garam_masala
R0000061	ginger
R0000061	onion
R0000061	potato
R0000061	turmeric
R0000062	buttermilk
R0000062	cayenne
R0000062	coriander
R0000062	cream
R0000062	fenugreek
R0000062	garam_masala
R0000062	potato
R0000062	sunflower_oil
R0000062	tomato
R0000062	turmeric
R0000063	cayenne
R0000063	cumin
R0000063	potato
R0000063	sunflower_oil
R0000063	turmeric
R0000064	bread
R0000064	cayenne
R0000064	coriander
R0000064	garam_masala
R0000064	lemon
R0000064	mango
R0000064	sunflower_oil
R0000065	buttermilk
R0000065	corn_grit
R0000065	cream
R0000065	garam_masala
R0000065	green_bell_pepper
R0000065	sunflower_oil
R0000066	carom_seed
R0000066	cayenne
R0000066	chickpea
R0000066	cottage_cheese
R0000066	ginger_garlic_paste
R0000066	sunflower_oil
R0000067	mint
R0000067	pomegranate
R0000068	grape
R0000068	honey
R0000069	corn_grit
R0000069	lemon
R0000069	milk
R0000069	saffron
R0000070	almond
R0000070	cardamom
R0000070	fig
R0000070	ghee
R0000071	ghee
R0000071	milk
R0000071	vanilla_oil
R0000071	walnut
R0000072	almond
R0000072	apple
R0000072	butter
R0000072	cardamom
R0000072	pistachio
R0000072	raisin
R0000072	rose
R0000072	saffron
R0000073	cardamom
R0000073	milk
R0000073	rice_basmati
R0000073	saffron
R0000074	cayenne
R0000074	colocasia
R0000074	garam_masala
R0000074	ghee
R0000074	onion
R0000074	sunflower_oil
R0000074	tomato
R0000074	turmeric
R0000074	wheat
R0000075	black_mustard_seed_oil
R0000075	buttermilk
R0000075	cayenne
R0000075	chickpea
R0000075	curry_leaf
R0000075	ghee
R0000075	ginger_garlic_paste
R0000075	turmeric
R0000076	carom_seed
R0000076	garam_masala
R0000076	sunflower_oil
R0000076	tomato
R0000076	turmeric
R0000077	buttermilk
R0000077	cayenne
R0000077	chickpea
R0000077	colocasia
R0000077	garam_masala
R0000077	garlic
R0000077	ginger
R0000077	mango
R0000077	melon
R0000077	milk
R0000077	onion
R0000077	poppy_seed
R0000077	sunflower_oil
R0000077	tomato
R0000078	black_mustard_seed_oil
R0000078	cayenne
R0000078	colocasia
R0000078	ginger
R0000078	turmeric
R0000079	black_mustard_seed_oil
R0000079	cayenne
R0000079	garam_masala
R0000079	lemon
R0000079	turmeric
R0000080	cayenne
R0000080	coriander_oil
R0000080	cumin
R0000080	egg_plant
R0000080	fenugreek
R0000080	ghee
R0000080	turmeric
R0000080	wheat
R0000081	cumin
R0000081	garlic
R0000081	ginger
R0000081	green_bell_pepper
R0000081	sunflower_oil
R0000082	asafoetida
R0000082	capsicum
R0000082	cayenne
R0000082	corn
R0000082	cumin
R0000082	green_bell_pepper
R0000082	paneer
R0000082	sunflower_oil
R0000082	tomato
R0000082	turmeric
R0000083	mango
R0000084	bay_laurel
R0000084	cinnamon
R0000084	clove
R0000084	cream
R0000084	cumin
R0000084	garam_masala
R0000084	ghee
R0000084	ginger
R0000084	green_bell_pepper
R0000085	almond
R0000085	cayenne
R0000085	coriander
R0000085	cottage_cheese
R0000085	fenugreek
R0000085	garam_masala
R0000085	garlic
R0000085	onion
R0000085	sunflower_oil
R0000085	tomato
R0000086	almond
R0000086	butter
R0000086	cream
R0000086	curry_leaf
R0000086	curry_powder
R0000086	onion
R0000086	tomato
R0000087	almond
R0000087	cardamom
R0000087	ghee
R0000087	milk
R0000088	cayenne
R0000088	coriander
R0000088	egg_plant
R0000088	garam_masala
R0000088	ginger_garlic_paste
R0000088	sesame_seed
R0000088	sunflower_oil
R0000088	tamarind
R0000088	turmeric
R0000089	cayenne
R0000089	egg_plant
R0000089	ghee
R0000089	ginger
R0000089	green_bell_pepper
R0000089	tomato
R0000090	cayenne
R0000090	cumin
R0000090	egg_plant
R0000090	potato
R0000090	sunflower_oil
R0000090	turmeric
R0000091	asafoetida
R0000091	cayenne
R0000091	coriander_cumin_seeds_powder
R0000091	cumin
R0000091	egg_plant
R0000091	ghee
R0000091	green_bell_pepper
R0000091	onion
R0000091	sunflower_oil
R0000091	turmeric
R0000092	cayenne
R0000092	mozzarella_cheese
R0000092	sunflower_oil
R0000092	wheat
R0000093	bay_laurel
R0000093	cardamom
R0000093	cashew
R0000093	cayenne
R0000093	cinnamon
R0000093	clove
R0000093	coriander_cumin_seeds_powder
R0000093	ghee
R0000093	ginger_garlic_paste
R0000093	milk
R0000093	mung_bean
R0000093	onion
R0000093	rice_basmati
R0000093	tomato
R0000094	banana
R0000094	buttermilk
R0000094	honey
R0000094	lemon
R0000095	banana
R0000095	cayenne
R0000095	chickpea
R0000095	green_bell_pepper
R0000095	lemon
R0000095	sunflower_oil
R0000095	turmeric
R0000096	banana
R0000096	cumin
R0000096	ghee
R0000096	mango
R0000096	turmeric
R0000097	bean
R0000097	carrot
R0000097	cumin
R0000097	sunflower_oil
R0000098	beet_root
R0000098	black_bean
R0000098	black_mustard_seed_oil
R0000098	cayenne
R0000098	chickpea
R0000098	coriander_oil
R0000098	curry_leaf
R0000098	sunflower_oil
R0000099	beet_root
R0000099	cottage_cheese
R0000099	ghee
R0000099	lemon
R0000099	sunflower_oil
R0000099	wheat
R0000100	asafoetida
R0000100	beet_root
R0000100	cayenne
R0000100	chickpea
R0000100	coriander_cumin_seeds_powder
R0000100	garlic
R0000100	ghee
R0000100	turmeric
R0000100	wheat
R0000101	ghee
R0000101	rose
R0000102	buttermilk
R0000102	cumin
R0000102	pineapple
R0000102	sunflower_oil
R0000103	black_pepper
R0000103	cayenne
R0000103	coriander
R0000103	ghee
R0000103	sunflower_oil
R0000104	asafoetida
R0000104	beet_root
R0000104	black_mustard_seed_oil
R0000104	black_pepper
R0000104	buttermilk
R0000104	green_bell_pepper
R0000104	sunflower_oil
R0000105	buttermilk
R0000105	coriander_oil
R0000105	cottage_cheese
R0000105	cream
R0000105	sunflower_oil
R0000105	turmeric
R0000106	asafoetida
R0000106	bay_laurel
R0000106	cayenne
R0000106	chickpea
R0000106	coriander
R0000106	garam_masala
R0000106	sunflower_oil
R0000106	turmeric
R0000107	cayenne
R0000107	chickpea
R0000107	corn_grit
R0000107	sunflower_oil
R0000108	cayenne
R0000108	chickpea
R0000108	green_bell_pepper
R0000108	onion
R0000108	pomegranate
R0000109	cayenne
R0000109	chickpea
R0000109	coriander
R0000109	lemon
R0000109	okra
R0000109	sunflower_oil
R0000109	turmeric
R0000110	bay_laurel
R0000110	cardamom
R0000110	cayenne
R0000110	cinnamon
R0000110	coriander
R0000110	cumin
R0000110	egg_plant
R0000110	fenugreek
R0000110	mango
R0000110	sunflower_oil
R0000110	turmeric
R0000111	capsicum
R0000111	cashew
R0000111	cayenne
R0000111	chickpea
R0000111	cinnamon
R0000111	clove
R0000111	coriander_cumin_seeds_powder
R0000111	cream
R0000111	cumin
R0000111	garam_masala
R0000111	mango
R0000111	sunflower_oil
R0000111	tomato
R0000111	turmeric
R0000112	cumin
R0000112	pomegranate
R0000112	sunflower_oil
R0000113	buttermilk
R0000113	cayenne
R0000113	cream
R0000113	garam_masala
R0000113	ginger_garlic_paste
R0000113	mango
R0000113	onion
R0000113	potato
R0000113	soybean_oil
R0000113	tomato
R0000113	turmeric
R0000114	asafoetida
R0000114	black_mustard_seed_oil
R0000114	carom_seed
R0000114	cayenne
R0000114	chickpea
R0000114	coriander
R0000114	egg_plant
R0000114	fennel
R0000114	fenugreek
R0000114	tamarind
R0000114	turmeric
R0000115	asafoetida
R0000115	carom_seed
R0000115	cayenne
R0000115	coriander
R0000115	fennel
R0000115	fenugreek
R0000115	ghee
R0000115	lemon
R0000115	mango
R0000115	okra
R0000115	turmeric
R0000116	carom_seed
R0000116	cayenne
R0000116	chickpea
R0000116	green_bell_pepper
R0000116	mango
R0000116	rice
R0000116	sunflower_oil
R0000116	turmeric
R0000117	asafoetida
R0000117	cayenne
R0000117	coriander_cumin_seeds_powder
R0000117	ghee
R0000117	mango
R0000117	turmeric
R0000118	buttermilk
R0000118	ghee
R0000118	sunflower_oil
R0000118	yeast
R0000119	asafoetida
R0000119	carom_seed
R0000119	cayenne
R0000119	coriander
R0000119	fennel
R0000119	fenugreek
R0000119	ghee
R0000119	lemon
R0000119	mango
R0000119	okra
R0000119	turmeric
R0000120	buttermilk
R0000120	cumin
R0000120	nigella_seed
R0000120	sunflower_oil
R0000120	turmeric
R0000121	cayenne
R0000121	coriander
R0000121	mango
R0000121	okra
R0000121	sunflower_oil
R0000121	turmeric
R0000122	black_pepper
R0000122	cayenne
R0000122	green_bell_pepper
R0000122	okra
R0000122	sunflower_oil
R0000123	black_pepper
R0000123	cayenne
R0000123	coriander_cumin_seeds_powder
R0000123	garam_masala
R0000123	green_bell_pepper
R0000123	mango
R0000123	okra
R0000123	onion
R0000123	roasted_onion
R0000123	sesame_seed
R0000123	sunflower_oil
R0000123	turmeric
R0000124	bread
R0000124	chickpea
R0000124	cumin
R0000124	okra
R0000124	rice
R0000124	sunflower_oil
R0000125	green_bell_pepper
R0000125	mustard
R0000125	okra
R0000125	sunflower_oil
R0000125	turmeric
R0000126	cardamom
R0000126	corn
R0000126	ghee
R0000126	sunflower_oil
R0000127	asafoetida
R0000127	cayenne
R0000127	coriander
R0000127	corn
R0000127	cumin
R0000127	curry_leaf
R0000127	garam_masala
R0000127	ginger_garlic_paste
R0000127	green_bell_pepper
R0000127	maize
R0000127	sunflower_oil
R0000127	wheat
R0000128	chickpea
R0000128	chole_masala
R0000128	coriander
R0000128	cumin
R0000128	curry_leaf
R0000128	ginger
R0000128	potato
R0000128	sunflower_oil
R0000129	bay_laurel
R0000129	cayenne
R0000129	coriander
R0000129	cumin
R0000129	ghee
R0000129	raisin
R0000129	southern_pea
R0000129	sunflower_oil
R0000129	turmeric
R0000130	buttermilk
R0000130	cayenne
R0000130	pomegranate
R0000131	asafoetida
R0000131	black_mustard_seed_oil
R0000131	buttermilk
R0000131	coriander_cumin_seeds_powder
R0000131	sunflower_oil
R0000131	turmeric
R0000132	bread
R0000132	cayenne
R0000132	coconut
R0000132	coriander
R0000132	cottage_cheese
R0000132	cream
R0000132	cumin
R0000132	garlic
R0000132	ginger
R0000132	green_bell_pepper
R0000132	lemon
R0000132	onion
R0000132	poppy_seed
R0000132	sunflower_oil
R0000132	tomato
R0000133	bread
R0000133	onion
R0000133	sunflower_oil
R0000133	wheat
R0000134	bread
R0000134	buttermilk
R0000134	chickpea
R0000134	green_bell_pepper
R0000134	sunflower_oil
R0000135	black_bean
R0000135	black_mustard_seed_oil
R0000135	cayenne
R0000135	coriander
R0000135	curry_leaf
R0000135	egg_plant
R0000135	rice
R0000135	rice_basmati
R0000135	sesame_seed
R0000135	sunflower_oil
R0000135	tomato
R0000135	turmeric
R0000136	carrot
R0000136	onion
R0000136	potato
R0000136	wheat
R0000137	cayenne
R0000137	coriander
R0000137	cream
R0000137	cumin
R0000137	ghee
R0000137	ginger_garlic_paste
R0000137	green_bell_pepper
R0000137	onion
R0000137	poppy_seed
R0000137	potato
R0000137	sunflower_oil
R0000137	tomato
R0000138	butter
R0000138	cayenne
R0000138	coriander
R0000138	garam_masala
R0000138	sunflower_oil
R0000138	turmeric
R0000138	wheat
R0000139	buckwheat
R0000139	ghee
R0000139	potato
R0000140	butter
R0000140	cumin
R0000140	garlic
R0000140	sunflower_oil
R0000141	bay_laurel
R0000141	butter
R0000141	cayenne
R0000141	cinnamon
R0000141	coriander
R0000141	cream
R0000141	cumin
R0000141	garam_masala
R0000141	ginger_garlic_paste
R0000141	onion
R0000141	turmeric
R0000142	butter
R0000142	cayenne
R0000142	cottage_cheese
R0000142	cream
R0000142	garam_masala
R0000142	ginger_garlic_paste
R0000142	onion
R0000142	tomato
R0000143	butter
R0000143	cardamom
R0000143	coriander
R0000143	cream
R0000143	cumin
R0000143	garam_masala
R0000143	ginger_garlic_paste
R0000143	green_bell_pepper
R0000143	onion
R0000143	pea
R0000143	sunflower_oil
R0000143	tomato
R0000143	turmeric
R0000144	fennel
R0000144	mango
R0000144	mung_bean
R0000144	sunflower_oil
R0000144	turmeric
R0000144	wheat
R0000145	buttermilk
R0000145	ghee
R0000145	sunflower_oil
R0000145	wheat
R0000146	bread
R0000146	chickpea
R0000146	sunflower_oil
R0000147	black_mustard_seed_oil
R0000147	curry_leaf
R0000147	green_bell_pepper
R0000147	lemon
R0000147	sunflower_oil
R0000148	buttermilk
R0000148	garam_masala
R0000148	ghee
R0000148	wheat
R0000149	cayenne
R0000149	chaat_masala
R0000149	coriander
R0000149	sunflower_oil
R0000149	wheat
R0000150	sunflower_oil
R0000151	buttermilk
R0000151	cardamom
R0000151	milk
R0000152	cayenne
R0000152	coriander_oil
R0000152	lemon
R0000152	mustard
R0000153	almond
R0000153	cardamom
R0000153	carrot
R0000153	cashew
R0000153	milk
R0000154	carrot
R0000154	lemon
R0000154	pea
R0000154	wheat
R0000155	asafoetida
R0000155	black_mustard_seed_oil
R0000155	carrot
R0000155	cayenne
R0000155	fenugreek
R0000155	nigella_seed
R0000155	sunflower_oil
R0000155	turmeric
R0000156	cayenne
R0000156	coriander_oil
R0000156	cumin
R0000156	sunflower_oil
R0000156	tomato
R0000156	turmeric
R0000157	cauliflower
R0000157	cayenne
R0000157	coriander_cumin_seeds_powder
R0000158	black_pepper
R0000158	cauliflower
R0000158	coriander
R0000158	ghee
R0000158	ginger
R0000158	green_bell_pepper
R0000158	mango
R0000158	wheat
R0000159	cayenne
R0000159	rice
R0000159	sunflower_oil
R0000160	almond
R0000160	chickpea
R0000160	ghee
R0000160	milk
R0000160	saffron
R0000161	chickpea
R0000161	ghee
R0000161	milk
R0000161	wheat
R0000162	asafoetida
R0000162	buttermilk
R0000162	chickpea
R0000162	cinnamon
R0000162	cumin
R0000163	cayenne
R0000163	cinnamon
R0000163	clove
R0000163	coriander
R0000163	cumin
R0000163	garam_masala
R0000163	garlic
R0000163	mango
R0000163	onion
R0000163	sunflower_oil
R0000164	bread
R0000164	cayenne
R0000164	chaat_masala
R0000164	chickpea
R0000164	coriander
R0000164	cottage_cheese
R0000164	garam_masala
R0000164	sunflower_oil
R0000165	butter
R0000165	chickpea
R0000165	soybean
R0000165	sunflower_oil
R0000165	wheat
R0000166	bread
R0000166	cayenne
R0000166	chickpea
R0000166	coriander
R0000166	garam_masala
R0000166	green_bell_pepper
R0000166	sunflower_oil
R0000167	cayenne
R0000167	chickpea
R0000167	chole_masala
R0000167	fennel
R0000167	sunflower_oil
R0000168	cayenne
R0000168	coriander
R0000168	fenugreek
R0000168	green_bell_pepper
R0000168	sunflower_oil
R0000168	tomato
R0000169	carom_seed
R0000169	cayenne
R0000169	cottage_cheese
R0000169	mango
R0000169	sunflower_oil
R0000170	cumin
R0000170	ghee
R0000170	green_bell_pepper
R0000170	mango
R0000170	sunflower_oil
R0000170	wheat
R0000171	asafoetida
R0000171	black_mustard_seed_oil
R0000171	cayenne
R0000171	coriander
R0000171	green_bell_pepper
R0000171	mango
R0000171	potato
R0000171	sesame_seed
R0000171	sunflower_oil
R0000172	asafoetida
R0000172	black_mustard_seed_oil
R0000172	cayenne
R0000172	chickpea
R0000172	coriander
R0000172	cumin
R0000172	curry_leaf
R0000172	fenugreek
R0000172	ginger_garlic_paste
R0000172	mango
R0000172	sunflower_oil
R0000172	turmeric
R0000173	banana
R0000173	black_bean
R0000173	black_mustard_seed_oil
R0000173	carrot
R0000173	cayenne
R0000173	date
R0000173	lemon
R0000173	mango
R0000173	raisin
R0000173	sunflower_oil
R0000174	buttermilk
R0000174	cayenne
R0000174	ghee
R0000174	onion
R0000174	rice
R0000174	sunflower_oil
R0000174	wheat
R0000175	cardamom
R0000175	milk
R0000175	rice
R0000175	saffron
R0000176	bread
R0000176	corn_grit
R0000176	ginger_garlic_paste
R0000176	olive
R0000176	sunflower_oil
R0000177	bread
R0000177	corn_grit
R0000177	mushroom
R0000177	sunflower_oil
R0000178	cayenne
R0000178	coriander
R0000178	mozzarella_cheese
R0000179	chaat_masala
R0000179	corn_grit
R0000179	garam_masala
R0000179	green_bell_pepper
R0000179	lemon
R0000179	onion
R0000179	sunflower_oil
R0000180	cardamom
R0000180	corn_grit
R0000180	milk
R0000180	saffron
R0000181	coriander
R0000181	mung_bean
R0000181	potato
R0000181	sunflower_oil
R0000181	wheat
R0000182	chickpea
R0000182	ginger
R0000182	green_bell_pepper
R0000182	mint
R0000182	soybean
R0000182	sunflower_oil
R0000183	cayenne
R0000183	coriander
R0000183	cream
R0000183	garam_masala
R0000183	ginger_garlic_paste
R0000183	onion
R0000183	sunflower_oil
R0000183	tomato
R0000184	black_pepper
R0000184	chicken
R0000184	coconut
R0000184	coriander
R0000184	garam_masala
R0000184	ginger_garlic_paste
R0000184	green_bell_pepper
R0000184	onion
R0000184	sunflower_oil
R0000184	turmeric
R0000185	almond
R0000185	buttermilk
R0000185	cardamom
R0000185	cayenne
R0000185	cinnamon
R0000185	coriander_oil
R0000185	sunflower_oil
R0000185	tomato
R0000185	turmeric
R0000186	black_pepper
R0000186	buttermilk
R0000186	cardamom
R0000186	cayenne
R0000186	chickpea
R0000186	sunflower_oil
R0000186	turmeric
R0000187	butter
R0000187	corn_grit
R0000187	green_bell_pepper
R0000187	potato
R0000187	soy_sauce
R0000187	vinegar
R0000188	black_pepper
R0000188	corn_grit
R0000188	cottage_cheese
R0000188	green_bell_pepper
R0000188	soy_sauce
R0000188	sunflower_oil
R0000188	vinegar
R0000189	corn_grit
R0000189	cottage_cheese
R0000189	green_bell_pepper
R0000189	soy_sauce
R0000189	sunflower_oil
R0000190	cayenne
R0000190	coriander
R0000190	corn_grit
R0000190	ginger_garlic_paste
R0000190	green_bell_pepper
R0000190	sunflower_oil
R0000190	tomato
R0000190	turmeric
R0000191	carom_seed
R0000191	cayenne
R0000191	chickpea
R0000191	sunflower_oil
R0000191	wheat
R0000192	apple
R0000192	kiwi
R0000192	milk
R0000192	rose
R0000193	black_pepper
R0000193	cayenne
R0000193	chickpea
R0000193	chole_masala
R0000193	coriander
R0000193	coriander_cumin_seeds_powder
R0000193	cumin
R0000193	mango
R0000193	sunflower_oil
R0000193	tea
R0000193	turmeric
R0000194	asafoetida
R0000194	bay_laurel
R0000194	cayenne
R0000194	chole_masala
R0000194	coriander
R0000194	coriander_oil
R0000194	cumin
R0000194	curry_leaf
R0000194	garam_masala
R0000194	ghee
R0000194	green_bell_pepper
R0000194	lemon
R0000194	sunflower_oil
R0000194	tea
R0000194	tomato
R0000194	turmeric
R0000195	cayenne
R0000195	coriander
R0000195	garam_masala
R0000195	mango
R0000195	sunflower_oil
R0000195	wheat
R0000196	chickpea
R0000196	coriander_cumin_seeds_powder
R0000196	green_bell_pepper
R0000196	sunflower_oil
R0000196	turmeric
R0000196	wheat
R0000197	cayenne
R0000197	chickpea
R0000197	chole_masala
R0000197	coriander
R0000197	ginger_garlic_paste
R0000197	green_bell_pepper
R0000197	tomato
R0000198	black_mustard_seed_oil
R0000198	coriander
R0000198	ginger_garlic_paste
R0000198	pea
R0000198	sunflower_oil
R0000198	turmeric
R0000199	bread
R0000199	butter
R0000199	coconut
R0000199	cottage_cheese
R0000199	peanut
R0000200	black_pepper
R0000200	buttermilk
R0000200	cumin
R0000200	olive
R0000200	rose
R0000201	asafoetida
R0000201	buttermilk
R0000201	carom_seed
R0000201	chickpea
R0000201	coriander
R0000201	corn
R0000201	cumin
R0000201	garam_masala
R0000201	green_bell_pepper
R0000201	raisin
R0000201	sunflower_oil
R0000202	coconut
R0000202	corn_grit
R0000202	milk
R0000202	rose
R0000203	cardamom
R0000203	saffron
R0000204	ghee
R0000204	milk
R0000205	buttermilk
R0000206	chickpea
R0000206	coriander_cumin_seeds_powder
R0000206	sunflower_oil
R0000206	turmeric
R0000206	wheat
R0000207	bread
R0000207	butter
R0000207	corn
R0000207	milk
R0000208	bread
R0000208	garam_masala
R0000208	sunflower_oil
R0000209	bread
R0000209	garam_masala
R0000209	sunflower_oil
R0000210	green_bell_pepper
R0000210	onion
R0000210	sunflower_oil
R0000210	wheat
R0000211	buttermilk
R0000211	green_bell_pepper
R0000211	maize
R0000211	sunflower_oil
R0000212	corn
R0000212	ghee
R0000212	milk
R0000213	corn
R0000213	rice
R0000213	sunflower_oil
R0000214	asafoetida
R0000214	black_mustard_seed_oil
R0000214	black_pepper
R0000214	corn
R0000214	curry_leaf
R0000214	sunflower_oil
R0000215	almond
R0000215	cashew
R0000215	cinnamon
R0000215	corn
R0000215	cumin
R0000215	green_bell_pepper
R0000215	milk
R0000215	onion
R0000215	sunflower_oil
R0000215	watermelon
R0000216	corn
R0000216	green_bell_pepper
R0000216	rice
R0000216	sunflower_oil
R0000217	bread
R0000217	cayenne
R0000217	corn
R0000217	corn_grit
R0000217	garam_masala
R0000217	sunflower_oil
R0000218	coriander
R0000218	corn
R0000218	cottage_cheese
R0000218	cumin
R0000218	sunflower_oil
R0000219	chaat_masala
R0000219	corn
R0000219	sunflower_oil
R0000220	butter
R0000220	cayenne
R0000220	coriander_cumin_seeds_powder
R0000220	corn
R0000220	cumin
R0000220	garam_masala
R0000220	sunflower_oil
R0000220	tomato
R0000220	turmeric
R0000221	corn
R0000221	corn_grit
R0000221	garam_masala
R0000221	ginger_garlic_paste
R0000221	mango
R0000221	pea
R0000221	sunflower_oil
R0000221	turmeric
R0000222	carrot
R0000222	cottage_cheese
R0000222	potato
R0000222	sunflower_oil
R0000222	wheat
R0000223	asafoetida
R0000223	buttermilk
R0000223	cardamom
R0000223	cashew
R0000223	cinnamon
R0000223	clove
R0000223	cream
R0000223	cumin
R0000223	fenugreek
R0000223	ghee
R0000223	ginger
R0000223	green_bell_pepper
R0000223	onion
R0000223	poppy_seed
R0000224	cayenne
R0000224	cream
R0000224	garam_masala
R0000224	tomato
R0000224	turmeric
R0000225	cayenne
R0000225	colocasia
R0000225	coriander
R0000225	garam_masala
R0000225	mango
R0000225	sunflower_oil
R0000225	turmeric
R0000226	asafoetida
R0000226	black_mustard_seed_oil
R0000226	cayenne
R0000226	colocasia
R0000226	rice
R0000226	sunflower_oil
R0000226	turmeric
R0000227	chaat_masala
R0000227	cumin
R0000227	maize
R0000227	okra
R0000227	sunflower_oil
R0000228	carom_seed
R0000228	cayenne
R0000228	chaat_masala
R0000228	chickpea
R0000228	ginger_garlic_paste
R0000228	lemon
R0000228	mango
R0000228	okra
R0000228	sunflower_oil
R0000228	turmeric
R0000229	asafoetida
R0000229	cumin
R0000229	poppy_seed
R0000229	raisin
R0000229	sesame_seed
R0000229	sunflower_oil
R0000229	turmeric
R0000230	black_pepper
R0000230	bread
R0000230	cayenne
R0000230	milk
R0000230	sunflower_oil
R0000231	asafoetida
R0000231	banana
R0000231	cayenne
R0000231	chickpea
R0000231	cumin
R0000231	garam_masala
R0000231	sunflower_oil
R0000232	cayenne
R0000232	chickpea
R0000232	mint
R0000232	sunflower_oil
R0000232	wheat
R0000233	bread
R0000233	cayenne
R0000233	chickpea
R0000233	cumin
R0000233	sunflower_oil
R0000233	turmeric
R0000234	carom_seed
R0000234	cayenne
R0000234	chickpea
R0000234	cottage_cheese
R0000234	garam_masala
R0000234	onion
R0000234	tandoori_masala
R0000234	turmeric
R0000235	cayenne
R0000235	chickpea
R0000235	cottage_cheese
R0000235	sunflower_oil
R0000235	turmeric
R0000236	carom_seed
R0000236	cayenne
R0000236	cottage_cheese
R0000236	onion
R0000236	sunflower_oil
R0000236	turmeric
R0000237	asafoetida
R0000237	black_mustard_seed_oil
R0000237	cucumber
R0000237	green_bell_pepper
R0000237	turmeric
R0000238	buttermilk
R0000238	cayenne
R0000238	ginger
R0000239	buttermilk
R0000239	chickpea
R0000239	cumin
R0000239	milk
R0000239	sunflower_oil
R0000239	turmeric
R0000240	buttermilk
R0000240	ghee
R0000240	milk
R0000240	sunflower_oil
R0000241	asafoetida
R0000241	bay_laurel
R0000241	black_mustard_seed_oil
R0000241	buttermilk
R0000241	cayenne
R0000241	chickpea
R0000241	cumin
R0000241	green_bell_pepper
R0000241	sunflower_oil
R0000241	turmeric
R0000242	butter
R0000242	buttermilk
R0000242	cream
R0000242	cumin
R0000242	turmeric
R0000243	buttermilk
R0000243	capsicum
R0000243	cayenne
R0000243	coriander
R0000243	cottage_cheese
R0000243	kebab_masala
R0000243	lemon
R0000243	turmeric
R0000243	zucchini
R0000244	asafoetida
R0000244	black_mustard_seed_oil
R0000244	buttermilk
R0000244	cayenne
R0000244	chickpea
R0000244	cream
R0000244	cumin
R0000244	curry_leaf
R0000244	sunflower_oil
R0000244	turmeric
R0000245	asafoetida
R0000245	bay_laurel
R0000245	black_mustard_seed_oil
R0000245	buttermilk
R0000245	cayenne
R0000245	cinnamon
R0000245	clove
R0000245	coriander_cumin_seeds_powder
R0000245	cumin
R0000245	curry_leaf
R0000245	fennel
R0000245	ghee
R0000245	green_bell_pepper
R0000245	nigella_seed
R0000245	potato
R0000245	turmeric
R0000246	buttermilk
R0000246	carom_seed
R0000246	fenugreek
R0000246	ghee
R0000246	milk
R0000247	asafoetida
R0000247	black_mustard_seed_oil
R0000247	buttermilk
R0000247	cayenne
R0000247	cumin
R0000247	fennel
R0000247	fenugreek
R0000247	nigella_seed
R0000247	sunflower_oil
R0000247	turmeric
R0000248	black_bean
R0000248	cayenne
R0000248	coriander
R0000248	cream
R0000248	garam_masala
R0000248	ghee
R0000248	mango
R0000248	sunflower_oil
R0000248	turmeric
R0000249	buttermilk
R0000249	cayenne
R0000249	fennel
R0000249	mung_bean
R0000249	sunflower_oil
R0000249	turmeric
R0000249	wheat
R0000250	black_bean
R0000250	butter
R0000250	cayenne
R0000250	cream
R0000250	cumin
R0000250	garam_masala
R0000250	kidney_bean
R0000250	sunflower_oil
R0000250	tomato
R0000251	asafoetida
R0000251	cumin
R0000251	mung_bean
R0000251	sunflower_oil
R0000251	turmeric
R0000251	wheat
R0000252	cumin
R0000252	green_bell_pepper
R0000252	pigeon_pea
R0000252	sunflower_oil
R0000252	wheat
R0000253	asafoetida
R0000253	cayenne
R0000253	coriander
R0000253	cumin
R0000253	date
R0000253	green_bell_pepper
R0000253	sunflower_oil
R0000253	tamarind
R0000254	asafoetida
R0000254	cauliflower
R0000254	cayenne
R0000254	coriander
R0000254	cumin
R0000254	garam_masala
R0000254	green_bell_pepper
R0000254	mango
R0000254	sunflower_oil
R0000254	wheat
R0000255	cayenne
R0000255	coriander
R0000255	garam_masala
R0000255	ginger
R0000255	green_bell_pepper
R0000255	sunflower_oil
R0000255	tomato
R0000256	cayenne
R0000256	chickpea
R0000256	garam_masala
R0000256	soy_sauce
R0000256	sunflower_oil
R0000256	wheat
R0000257	asafoetida
R0000257	cayenne
R0000257	chickpea
R0000257	coriander
R0000257	sunflower_oil
R0000257	turmeric
R0000257	wheat
R0000258	cardamom
R0000258	milk
R0000258	raisin
R0000259	butter
R0000259	cayenne
R0000259	fenugreek
R0000259	ginger_garlic_paste
R0000259	milk
R0000259	onion
R0000259	sunflower_oil
R0000259	tomato
R0000259	turmeric
R0000260	buttermilk
R0000260	cayenne
R0000260	chaat_masala
R0000260	chickpea
R0000260	fenugreek
R0000260	garam_masala
R0000260	milk
R0000260	sunflower_oil
R0000260	tomato
R0000260	turmeric
R0000260	wheat
R0000261	cumin
R0000261	garam_masala
R0000261	sunflower_oil
R0000261	wheat
R0000262	black_bean
R0000262	cayenne
R0000262	chickpea
R0000262	fenugreek
R0000262	green_bell_pepper
R0000262	kidney_bean
R0000262	sunflower_oil
R0000263	cayenne
R0000263	coriander
R0000263	green_bell_pepper
R0000264	black_pepper
R0000264	cashew
R0000264	chaat_masala
R0000264	chickpea
R0000264	coriander_oil
R0000264	garlic
R0000264	ginger
R0000264	okra
R0000264	onion
R0000264	raisin
R0000264	tomato
R0000264	turmeric
R0000265	bay_laurel
R0000265	buttermilk
R0000265	cardamom
R0000265	cauliflower
R0000265	cayenne
R0000265	cinnamon
R0000265	clove
R0000265	cumin
R0000265	ghee
R0000265	green_bell_pepper
R0000265	onion
R0000266	carrot
R0000266	cauliflower
R0000266	cayenne
R0000266	coriander
R0000266	coriander_cumin_seeds_powder
R0000266	cottage_cheese
R0000266	onion
R0000266	potato
R0000266	sunflower_oil
R0000266	turmeric
R0000267	cottage_cheese
R0000267	cumin
R0000267	garlic
R0000267	milk
R0000267	olive
R0000268	beet_root
R0000268	cayenne
R0000268	sunflower_oil
R0000268	wheat
R0000269	almond
R0000269	cardamom
R0000269	ghee
R0000269	milk
R0000270	asafoetida
R0000270	bay_laurel
R0000270	black_pepper
R0000270	cayenne
R0000270	clove
R0000270	coconut
R0000270	coriander
R0000270	coriander_cumin_seeds_powder
R0000270	corn_grit
R0000270	cottage_cheese
R0000270	cream
R0000270	garam_masala
R0000270	rice
R0000270	sunflower_oil
R0000270	turmeric
R0000271	cumin
R0000271	ghee
R0000271	sunflower_oil
R0000271	wheat
R0000272	cardamom
R0000272	fig
R0000272	ghee
R0000272	saffron
R0000273	cayenne
R0000273	chickpea
R0000273	fenugreek
R0000273	ghee
R0000273	sunflower_oil
R0000273	wheat
R0000274	buttermilk
R0000274	cardamom
R0000274	milk
R0000274	pandanus_fasicularis
R0000275	almond
R0000275	black_pepper
R0000275	buttermilk
R0000275	cumin
R0000275	olive
R0000275	walnut
R0000276	cayenne
R0000276	coconut
R0000277	buttermilk
R0000277	cayenne
R0000277	green_bell_pepper
R0000278	asafoetida
R0000278	chickpea
R0000278	ghee
R0000278	mango
R0000279	cardamom
R0000279	cayenne
R0000279	cinnamon
R0000279	clove
R0000279	cumin
R0000279	fennel
R0000279	green_bell_pepper
R0000279	potato
R0000279	sunflower_oil
R0000279	turmeric
R0000280	cayenne
R0000280	garam_masala
R0000280	green_bell_pepper
R0000280	mango
R0000280	onion
R0000280	potato
R0000280	sunflower_oil
R0000280	tomato
R0000280	turmeric
R0000281	cauliflower
R0000281	cayenne
R0000281	coriander
R0000281	sunflower_oil
R0000281	turmeric
R0000282	black_pepper
R0000282	carom_seed
R0000282	chickpea
R0000282	sunflower_oil
R0000283	buttermilk
R0000283	sunflower_oil
R0000284	chaat_masala
R0000284	corn_grit
R0000284	potato
R0000284	spinach
R0000284	sunflower_oil
R0000285	butter
R0000285	carom_seed
R0000285	chickpea
R0000285	cumin
R0000285	ginger_garlic_paste
R0000285	sunflower_oil
R0000285	wheat
R0000286	cayenne
R0000286	garam_masala
R0000286	sunflower_oil
R0000286	turmeric
R0000286	wheat
R0000287	cayenne
R0000287	coriander_cumin_seeds_powder
R0000287	garam_masala
R0000287	ghee
R0000287	mango
R0000287	mung_bean
R0000288	black_pepper
R0000288	cottage_cheese
R0000288	green_bell_pepper
R0000288	onion
R0000288	sunflower_oil
R0000288	wheat
R0000289	asafoetida
R0000289	cinnamon
R0000289	cottage_cheese
R0000289	cumin
R0000289	garam_masala
R0000289	lemon
R0000289	turmeric
R0000289	wheat
R0000290	capsicum
R0000290	cayenne
R0000290	cottage_cheese
R0000290	garlic
R0000290	olive
R0000290	onion
R0000290	soy_sauce
R0000291	buttermilk
R0000292	cocoa
R0000292	cream
R0000292	milk
R0000292	vanilla_oil
R0000293	black_bean
R0000293	buttermilk
R0000293	cayenne
R0000293	coriander_cumin_seeds_powder
R0000293	garlic
R0000293	ginger
R0000293	green_bell_pepper
R0000293	turmeric
R0000294	butter
R0000294	buttermilk
R0000294	sunflower_oil
R0000294	wheat
R0000295	bay_laurel
R0000295	buttermilk
R0000295	cardamom
R0000295	cayenne
R0000295	clove
R0000295	ginger
R0000295	mushroom
R0000295	sunflower_oil
R0000296	anise
R0000296	asafoetida
R0000296	carom_seed
R0000296	cayenne
R0000296	colocasia
R0000296	coriander_cumin_seeds_powder
R0000296	sunflower_oil
R0000296	turmeric
R0000297	ghee
R0000297	wheat
R0000298	grape
R0000298	orange_juice
R0000298	pomegranate
R0000299	apple
R0000299	cardamom
R0000299	corn_grit
R0000299	mango
R0000299	milk
R0000299	saffron
R0000300	asafoetida
R0000300	black_mustard_seed_oil
R0000300	cayenne
R0000300	fenugreek
R0000300	nigella_seed
R0000300	turmeric
R0000301	black_mustard_seed_oil
R0000301	carrot
R0000301	cauliflower
R0000301	cayenne
R0000301	fenugreek
R0000301	ginger
R0000301	mango
R0000301	turmeric
R0000302	carom_seed
R0000302	cayenne
R0000302	coriander_cumin_seeds_powder
R0000302	green_bell_pepper
R0000302	sunflower_oil
R0000302	wheat
R0000303	buttermilk
R0000303	carrot
R0000303	cayenne
R0000303	chickpea
R0000303	peanut
R0000303	rice
R0000303	sunflower_oil
R0000303	turmeric
R0000303	wheat
R0000304	cardamom
R0000304	raisin
R0000305	bay_laurel
R0000305	black_pepper
R0000305	butter
R0000305	cumin
R0000305	garam_masala
R0000305	ginger_garlic_paste
R0000305	green_bell_pepper
R0000305	spinach
R0000305	sunflower_oil
R0000306	cayenne
R0000306	coriander
R0000306	corn_grit
R0000306	cream
R0000306	cumin
R0000306	mango
R0000306	sunflower_oil
R0000306	turmeric
[truncated: 4,915 more rows]

## Sheet: Rajasthani Cuisine Recipes Ing
Recipe ID	Aliased Ingredient Name
R0000001	asafoetida
R0000001	black_mustard_seed_oil
R0000001	cayenne
R0000001	chickpea
R0000001	fennel
R0000001	fenugreek
R0000001	nigella_seed
R0000001	turmeric
R0000002	anise
R0000002	asafoetida
R0000002	cayenne
R0000002	fenugreek
R0000002	mango
R0000002	nigella_seed
R0000002	sunflower_oil
R0000002	turmeric
R0000003	cayenne
R0000003	coriander
R0000003	fennel
R0000003	mango
R0000003	nigella_seed
R0000003	sunflower_oil
R0000003	turmeric
R0000004	asafoetida
R0000004	bay_laurel
R0000004	black_mustard_seed_oil
R0000004	cardamom
R0000004	cayenne
R0000004	cinnamon
R0000004	clove
R0000004	coriander_cumin_seeds_powder
R0000004	fenugreek
R0000004	ghee
R0000004	mango
R0000004	nigella_seed
R0000004	turmeric
R0000005	asafoetida
R0000005	bay_laurel
R0000005	black_mustard_seed_oil
R0000005	buttermilk
R0000005	cayenne
R0000005	chickpea
R0000005	cinnamon
R0000005	clove
R0000005	coriander_cumin_seeds_powder
R0000005	cumin
R0000005	fennel
R0000005	ghee
R0000005	nigella_seed
R0000005	turmeric
R0000006	asafoetida
R0000006	bay_laurel
R0000006	black_mustard_seed_oil
R0000006	buttermilk
R0000006	cardamom
R0000006	cayenne
R0000006	cinnamon
R0000006	clove
R0000006	coriander_cumin_seeds_powder
R0000006	fenugreek
R0000006	ghee
R0000006	mango
R0000006	nigella_seed
R0000006	potato
R0000006	pumpkin
R0000006	tomato
R0000006	turmeric
R0000007	black_pepper
R0000007	cardamom
R0000007	tamarind
R0000008	black_mustard_seed_oil
R0000008	carom_seed
R0000008	cayenne
R0000008	colocasia
R0000008	coriander
R0000008	sunflower_oil
R0000008	turmeric
R0000009	black_pepper
R0000009	buttermilk
R0000009	fennel
R0000009	ghee
R0000009	milk
R0000009	wheat
R0000010	cardamom
R0000010	ghee
R0000010	milk
R0000011	black_bean
R0000011	black_pepper
R0000011	cayenne
R0000011	coriander_oil
R0000011	cumin
R0000011	fennel
R0000011	nigella_seed
R0000011	sunflower_oil
R0000012	cayenne
R0000012	chickpea
R0000012	green_bell_pepper
R0000013	bread
R0000013	butter
R0000013	cayenne
R0000013	lemon
R0000013	mint
R0000014	asafoetida
R0000014	black_pepper
R0000014	cardamom
R0000014	chickpea
R0000014	sunflower_oil
R0000015	bay_laurel
R0000015	cardamom
R0000015	milk
R0000015	rose
R0000015	saffron
R0000016	asafoetida
R0000016	cardamom
R0000016	cayenne
R0000016	chickpea
R0000016	coriander
R0000016	cumin
R0000016	fennel
R0000016	ghee
R0000016	green_bell_pepper
R0000016	rice_basmati
R0000016	sunflower_oil
R0000016	turmeric
R0000017	cayenne
R0000017	chickpea
R0000017	coriander_oil
R0000017	garam_masala
R0000017	sunflower_oil
R0000017	turmeric
R0000018	black_bean
R0000018	buttermilk
R0000018	cayenne
R0000018	sunflower_oil
R0000018	tamarind
R0000019	bitter_gourd
R0000019	cayenne
R0000019	chaat_masala
R0000019	ghee
R0000019	lemon
R0000019	turmeric
R0000020	corn_grit
R0000020	ghee
R0000020	milk
R0000020	saffron
R0000021	cayenne
R0000021	coriander
R0000021	corn_grit
R0000021	ginger_garlic_paste
R0000021	green_bell_pepper
R0000021	sunflower_oil
R0000021	tomato
R0000021	turmeric
R0000022	almond
R0000022	cardamom
R0000022	ghee
R0000022	wheat
R0000023	coconut
R0000023	ghee
R0000023	poppy_seed
R0000023	sesame_seed
R0000023	wheat
R0000024	cayenne
R0000024	coriander
R0000024	cumin
R0000024	garam_masala
R0000024	ginger_garlic_paste
R0000024	mango
R0000024	okra
R0000024	peanut
R0000024	poppy_seed
R0000024	sunflower_oil
R0000024	turmeric
R0000025	asafoetida
R0000025	bay_laurel
R0000025	black_mustard_seed_oil
R0000025	buttermilk
R0000025	cayenne
R0000025	chickpea
R0000025	cumin
R0000025	green_bell_pepper
R0000025	sunflower_oil
R0000025	turmeric
R0000026	asafoetida
R0000026	bay_laurel
R0000026	black_bean
R0000026	cayenne
R0000026	chickpea
R0000026	clove
R0000026	coriander
R0000026	cumin
R0000026	garam_masala
R0000026	ghee
R0000026	green_bell_pepper
R0000026	mango
R0000026	milk
R0000026	mung_bean
R0000026	pigeon_pea
R0000026	tamarind
R0000026	turmeric
R0000026	wheat
R0000027	black_bean
R0000027	cayenne
R0000027	chickpea
R0000027	cinnamon
R0000027	clove
R0000027	ghee
R0000027	ginger_garlic_paste
R0000027	turmeric
R0000028	asafoetida
R0000028	black_bean
R0000028	carom_seed
R0000028	cayenne
R0000028	chaat_masala
R0000028	chickpea
R0000028	coriander
R0000028	fennel
R0000028	mango
R0000028	sunflower_oil
R0000028	turmeric
R0000029	buttermilk
R0000029	cayenne
R0000029	fennel
R0000029	mung_bean
R0000029	sunflower_oil
R0000029	turmeric
R0000029	wheat
R0000030	cardamom
R0000030	chickpea
R0000030	ghee
R0000030	milk
R0000031	almond
R0000031	cardamom
R0000031	grape
R0000031	milk
R0000031	saffron
R0000031	wheat
R0000032	asafoetida
R0000032	black_mustard_seed_oil
R0000032	buttermilk
R0000032	cardamom
R0000032	carom_seed
R0000032	cayenne
R0000032	chickpea
R0000032	clove
R0000032	coriander
R0000032	cumin
R0000032	fennel
R0000032	ginger
R0000032	green_bell_pepper
R0000032	rice
R0000032	sunflower_oil
R0000032	turmeric
R0000033	asafoetida
R0000033	bay_laurel
R0000033	black_mustard_seed_oil
R0000033	buttermilk
R0000033	cardamom
R0000033	carom_seed
R0000033	cayenne
R0000033	chickpea
R0000033	cinnamon
R0000033	clove
R0000033	coriander
R0000033	cumin
R0000033	curry_leaf
R0000033	fennel
R0000033	sunflower_oil
R0000033	turmeric
R0000034	buttermilk
R0000034	carom_seed
R0000034	cayenne
R0000034	chickpea
R0000034	coriander
R0000034	garam_masala
R0000034	ghee
R0000034	ginger_garlic_paste
R0000034	onion
R0000034	tomato
R0000035	asafoetida
R0000035	bay_laurel
R0000035	black_mustard_seed_oil
R0000035	buttermilk
R0000035	cardamom
R0000035	carom_seed
R0000035	cayenne
R0000035	chickpea
R0000035	cinnamon
R0000035	clove
R0000035	coriander
R0000035	cumin
R0000035	curry_leaf
R0000035	fennel
R0000035	sunflower_oil
R0000035	turmeric
R0000036	asafoetida
R0000036	bay_laurel
R0000036	black_mustard_seed_oil
R0000036	buttermilk
R0000036	cardamom
R0000036	carom_seed
R0000036	cayenne
R0000036	chickpea
R0000036	cinnamon
R0000036	clove
R0000036	coriander
R0000036	cumin
R0000036	curry_leaf
R0000036	fennel
R0000036	sunflower_oil
R0000036	turmeric
R0000037	cardamom
R0000037	ghee
R0000037	wheat
R0000038	asafoetida
R0000038	black_mustard_seed_oil
R0000038	buttermilk
R0000038	cayenne
R0000038	chickpea
R0000038	cluster_bean
R0000038	coriander
R0000038	cumin
R0000038	curry_leaf
R0000038	fennel
R0000038	sunflower_oil
R0000039	black_mustard_seed_oil
R0000039	cayenne
R0000039	cluster_bean
R0000039	coriander
R0000039	cumin
R0000039	green_bell_pepper
R0000039	sunflower_oil
R0000039	turmeric
R0000040	asafoetida
R0000040	cumin
R0000040	ghee
R0000040	green_bell_pepper
R0000040	mung_bean
R0000040	sunflower_oil
R0000040	turmeric
R0000040	wheat
R0000041	ghee
R0000041	wheat
R0000042	buttermilk
R0000042	chaat_masala
R0000042	cumin
R0000042	ghee
R0000042	pea
R0000042	sunflower_oil
R0000042	wheat
R0000043	milk
R0000044	buttermilk
R0000044	cardamom
R0000044	corn_grit
R0000044	ghee
R0000044	lemon
R0000044	pandanus_fasicularis
R0000044	saffron
R0000044	sunflower_oil
R0000044	yeast
R0000045	almond
R0000045	cardamom
R0000045	chickpea
R0000045	ghee
R0000045	saffron
R0000045	wheat
R0000046	asafoetida
R0000046	beet_root
R0000046	black_mustard_seed_oil
R0000046	cayenne
R0000046	chickpea
R0000046	cumin
R0000046	green_bell_pepper
R0000046	sunflower_oil
R0000047	bay_laurel
R0000047	bread
R0000047	buttermilk
R0000047	cardamom
R0000047	cayenne
R0000047	cinnamon
R0000047	coriander
R0000047	garam_masala
R0000047	ghee
R0000047	ginger_garlic_paste
R0000047	green_bell_pepper
R0000047	turmeric
R0000048	cayenne
R0000048	cumin
R0000048	curry_leaf
R0000048	fennel
R0000048	garam_masala
R0000048	green_bell_pepper
R0000048	mango
R0000048	mint
R0000048	onion
R0000048	sunflower_oil
R0000048	turmeric
R0000049	asafoetida
R0000049	cayenne
R0000049	cumin
R0000049	fennel
R0000049	fenugreek
R0000049	mango
R0000049	nigella_seed
R0000049	sunflower_oil
R0000049	turmeric
R0000050	ginger
R0000050	mango
R0000051	cayenne
R0000051	coriander
R0000051	fennel
R0000051	mango
R0000051	nigella_seed
R0000051	sunflower_oil
R0000051	turmeric
R0000052	cayenne
R0000052	coriander
R0000052	fennel
R0000052	green_bell_pepper
R0000052	onion
R0000052	sunflower_oil
R0000053	asafoetida
R0000053	black_mustard_seed_oil
R0000053	cayenne
R0000053	fennel
R0000053	green_bell_pepper
R0000053	mung_bean
R0000053	sunflower_oil
R0000054	almond
R0000054	black_pepper
R0000054	cardamom
R0000054	fennel
R0000054	milk
R0000054	poppy_seed
R0000054	saffron
R0000055	asafoetida
R0000055	buttermilk
R0000055	cayenne
R0000055	chickpea
R0000055	cumin
R0000055	garam_masala
R0000055	ghee
R0000055	green_bell_pepper
R0000055	mango
R0000055	mung_bean
R0000055	sunflower_oil
R0000056	ghee
R0000056	sunflower_oil
R0000056	wheat
R0000057	ghee
R0000057	wheat
R0000058	asafoetida
R0000058	bay_laurel
R0000058	bottle_gourd
R0000058	buttermilk
R0000058	cayenne
R0000058	chickpea
R0000058	coriander_cumin_seeds_powder
R0000058	cumin
R0000058	green_bell_pepper
R0000058	sunflower_oil
R0000058	turmeric
R0000059	asafoetida
R0000059	cayenne
R0000059	coriander
R0000059	cumin
R0000059	sunflower_oil
R0000059	turmeric
R0000060	cardamom
R0000060	corn
R0000060	ghee
R0000060	milk
R0000061	maize
R0000061	rice
R0000061	sunflower_oil
R0000062	buttermilk
R0000062	chickpea
R0000062	cumin
R0000062	nigella_seed
R0000062	sunflower_oil
R0000062	turmeric
R0000063	asafoetida
R0000063	cayenne
R0000063	coriander
R0000063	cumin
R0000063	ghee
R0000063	green_bell_pepper
R0000063	turmeric
R0000064	asafoetida
R0000064	cayenne
R0000064	coriander
R0000064	cumin
R0000064	ghee
R0000064	green_bell_pepper
R0000064	milk
R0000064	pea
R0000064	sunflower_oil
R0000064	wheat
R0000065	buttermilk
R0000065	cayenne
R0000065	coriander_oil
R0000065	cumin
R0000065	ginger_garlic_paste
R0000065	mango
R0000065	sunflower_oil
R0000065	turmeric
R0000065	wheat
R0000066	fenugreek
R0000066	green_bell_pepper
R0000066	mint
R0000066	onion
R0000066	southern_pea
R0000066	sunflower_oil
R0000066	tomato
R0000066	turmeric
R0000067	carom_seed
R0000067	cayenne
R0000067	chickpea
R0000067	cumin
R0000067	ghee
R0000067	sunflower_oil
R0000068	cayenne
R0000068	cumin
R0000068	ghee
R0000068	wheat
R0000069	cayenne
R0000069	coriander
R0000069	cumin
R0000069	mango
R0000069	sunflower_oil
R0000069	turmeric
R0000070	asafoetida
R0000070	chaat_masala
R0000070	chickpea
R0000070	cumin
R0000070	fennel
R0000070	garam_masala
R0000070	ghee
R0000070	green_bell_pepper
R0000070	sunflower_oil
R0000071	cayenne
R0000071	cumin
R0000071	milk
R0000071	sunflower_oil
R0000071	turmeric
R0000071	wheat
R0000072	carom_seed
R0000072	cayenne
R0000072	chickpea
R0000072	cumin
R0000072	ghee
R0000072	sunflower_oil
R0000073	almond
R0000073	cardamom
R0000073	ghee
R0000073	grape
R0000073	pistachio
R0000073	saffron
R0000074	almond
R0000074	cardamom
R0000074	fenugreek
R0000074	ghee
R0000074	milk
R0000074	saffron
R0000074	wheat
R0000075	asafoetida
R0000075	bay_laurel
R0000075	black_mustard_seed_oil
R0000075	buttermilk
R0000075	carom_seed
R0000075	cayenne
R0000075	chickpea
R0000075	cumin
R0000075	curry_leaf
R0000075	fenugreek
R0000075	ghee
R0000075	sunflower_oil
R0000075	turmeric
R0000075	wheat
R0000076	asafoetida
R0000076	buttermilk
R0000076	coriander
R0000076	cumin
R0000076	green_bell_pepper
R0000076	milk
R0000076	mung_bean
R0000076	sunflower_oil
R0000076	turmeric
R0000077	asafoetida
R0000077	buttermilk
R0000077	cayenne
R0000077	chickpea
R0000077	ghee
R0000078	cumin
R0000078	fenugreek
R0000078	sunflower_oil
R0000079	carom_seed
R0000079	clove
R0000079	fenugreek
R0000079	ghee
R0000079	sunflower_oil
R0000080	cardamom
R0000080	corn
R0000080	ghee
R0000080	milk
R0000080	pistachio
R0000081	asafoetida
R0000081	carom_seed
R0000081	chickpea
R0000081	cumin
R0000081	ghee
R0000081	wheat
R0000082	cardamom
R0000082	cayenne
R0000082	clove
R0000082	cumin
R0000082	ghee
R0000082	mango
R0000082	mung_bean
R0000082	rice_basmati
R0000082	sunflower_oil
R0000082	turmeric
R0000083	asafoetida
R0000083	carom_seed
R0000083	cayenne
R0000083	coriander
R0000083	cumin
R0000083	green_bell_pepper
R0000083	radish
R0000083	sunflower_oil
R0000083	turmeric
R0000084	asafoetida
R0000084	bay_laurel
R0000084	cayenne
R0000084	clove
R0000084	cumin
R0000084	ghee
R0000084	mung_bean
R0000084	turmeric
R0000085	asafoetida
R0000085	buttermilk
R0000085	cayenne
R0000085	chickpea
R0000085	cumin
R0000085	ghee
R0000085	green_bell_pepper
R0000085	mango
R0000085	mung_bean
R0000085	sunflower_oil
R0000086	almond
R0000086	cardamom
R0000086	ghee
R0000086	milk
R0000086	mung_bean
R0000086	saffron
R0000087	cardamom
R0000087	chickpea
R0000087	ghee
R0000087	milk
R0000087	rose
R0000087	saffron
R0000088	bay_laurel
R0000088	cayenne
R0000088	fennel
R0000088	garam_masala
R0000088	ghee
R0000088	green_bell_pepper
R0000088	nigella_seed
R0000088	pea
R0000088	sunflower_oil
R0000089	buttermilk
R0000089	cayenne
R0000089	chickpea
R0000089	cumin
R0000089	ghee
R0000089	pea
R0000089	sunflower_oil
R0000089	turmeric
R0000090	black_pepper
R0000090	ghee
R0000091	bay_laurel
R0000091	cayenne
R0000091	chickpea
R0000091	coriander
R0000091	fennel
R0000091	garam_masala
R0000091	ghee
R0000091	nigella_seed
R0000091	sunflower_oil
R0000092	cayenne
R0000092	cumin
R0000092	garam_masala
R0000092	green_bell_pepper
R0000092	spinach
R0000092	sunflower_oil
R0000092	turmeric
R0000093	asafoetida
R0000093	bay_laurel
R0000093	cayenne
R0000093	clove
R0000093	cumin
R0000093	ghee
R0000093	pigeon_pea
R0000093	turmeric
R0000094	asafoetida
R0000094	bay_laurel
R0000094	black_bean
R0000094	cayenne
R0000094	chickpea
R0000094	clove
R0000094	coriander
R0000094	cumin
R0000094	garam_masala
R0000094	ghee
R0000094	green_bell_pepper
R0000094	mango
R0000094	mung_bean
R0000094	pigeon_pea
R0000094	sunflower_oil
R0000094	tamarind
R0000094	turmeric
R0000095	asafoetida
R0000095	black_mustard_seed_oil
R0000095	cayenne
R0000095	coriander
R0000095	cumin
R0000095	fennel
R0000095	ginger_garlic_paste
R0000095	green_bell_pepper
R0000095	pea
R0000095	sunflower_oil
R0000095	turmeric
R0000096	cardamom
R0000096	cayenne
R0000096	cottage_cheese
R0000096	ghee
R0000096	mango
R0000096	turmeric
R0000097	black_mustard_seed_oil
R0000097	buttermilk
R0000097	cayenne
R0000097	coriander
R0000097	cumin
R0000097	sunflower_oil
R0000098	cayenne
R0000098	ghee
R0000099	asafoetida
R0000099	black_mustard_seed_oil
R0000099	buttermilk
R0000099	cayenne
R0000099	coriander
R0000099	cumin
R0000099	green_bell_pepper
R0000099	mango
R0000099	sunflower_oil
R0000099	turmeric
R0000100	black_pepper
R0000100	buttermilk
R0000100	carom_seed
R0000100	cayenne
R0000100	chickpea
R0000100	coriander
R0000100	coriander_oil
R0000100	cumin
R0000100	fennel
R0000100	garam_masala
R0000100	ghee
R0000100	sunflower_oil
R0000100	turmeric
R0000101	black_mustard_seed_oil
R0000101	buttermilk
R0000101	cayenne
R0000101	chickpea
R0000101	cumin
R0000101	curry_leaf
R0000101	fenugreek
R0000101	ghee
R0000101	sunflower_oil
R0000101	turmeric
R0000102	bay_laurel
R0000102	cayenne
R0000102	chickpea
R0000102	coriander
R0000102	fennel
R0000102	garam_masala
R0000102	ghee
R0000102	nigella_seed
R0000102	sunflower_oil
R0000103	cayenne
R0000103	coriander
R0000103	fennel
R0000103	mango
R0000103	onion
R0000103	sunflower_oil
R0000104	ghee
R0000104	wheat
R0000105	buttermilk
R0000105	cayenne
R0000105	chickpea
R0000105	cinnamon
R0000105	clove
R0000105	coriander_oil
R0000105	cumin
R0000105	curry_leaf
R0000105	fennel
R0000105	fenugreek
R0000105	sunflower_oil
R0000105	turmeric
R0000106	buttermilk
R0000106	cayenne
R0000106	chickpea
R0000106	sunflower_oil
R0000106	wheat
R0000107	ghee
R0000107	milk
R0000107	wheat
R0000108	cayenne
R0000108	coriander
R0000108	fennel
R0000108	mango
R0000108	nigella_seed
R0000108	sunflower_oil
R0000108	turmeric
R0000109	carom_seed
R0000109	soybean
R0000109	sunflower_oil
R0000110	asafoetida
R0000110	capsicum
R0000110	cayenne
R0000110	coriander
R0000110	cumin
R0000110	fennel
R0000110	fenugreek
R0000110	green_bell_pepper
R0000110	soy_sauce
R0000110	sunflower_oil
R0000110	turmeric
R0000111	cayenne
R0000111	cluster_bean
R0000111	onion
R0000111	sunflower_oil
R0000111	tomato
R0000111	turmeric
R0000112	cauliflower
R0000112	cayenne
R0000112	cumin
R0000112	garam_masala
R0000112	ghee
R0000112	milk
R0000112	turmeric
R0000113	almond
R0000113	cardamom
R0000113	ghee
R0000113	milk
R0000113	mung_bean
R0000114	asafoetida
R0000114	butter
R0000114	chaat_masala
R0000114	chickpea
R0000114	cumin
R0000114	green_bell_pepper
R0000114	pea
R0000114	sunflower_oil
R0000115	asafoetida
R0000115	black_bean
R0000115	buttermilk
R0000115	cayenne
R0000115	grape
R0000115	green_bell_pepper
R0000115	sunflower_oil
R0000116	asafoetida
R0000116	black_bean
R0000116	buttermilk
R0000116	cashew
R0000116	cayenne
R0000116	coriander
R0000116	cumin
R0000116	ginger
R0000116	green_bell_pepper
R0000116	raisin
R0000116	sunflower_oil
R0000117	carom_seed
R0000117	cayenne
R0000117	chickpea
R0000117	cumin
R0000117	ghee
R0000117	sunflower_oil
R0000118	chickpea
R0000118	raisin
R0000118	sunflower_oil
R0000118	turmeric
R0000119	carom_seed
R0000119	cumin
R0000119	ghee
R0000119	sunflower_oil
R0000120	black_mustard_seed_oil
R0000120	cayenne
R0000120	coriander
R0000120	cumin
R0000120	fennel
R0000120	green_bell_pepper
R0000120	nigella_seed
R0000120	sunflower_oil
R0000121	bay_laurel
R0000121	cardamom
R0000121	cayenne
R0000121	chickpea
R0000121	clove
R0000121	ghee
R0000121	rice_basmati
R0000121	sunflower_oil
R0000122	almond
R0000122	black_pepper
R0000122	cardamom
R0000122	fennel
R0000122	milk
R0000122	poppy_seed
R0000122	saffron
R0000122	white_pepper
R0000123	almond
R0000123	black_pepper
R0000123	cardamom
R0000123	cashew
R0000123	fennel
R0000123	melon
R0000123	pistachio
R0000123	poppy_seed
R0000123	rose
R0000123	saffron
R0000124	cayenne
R0000124	ghee
R0000124	maize
R0000124	wheat
R0000125	cayenne
R0000125	coriander_oil
R0000125	fennel
R0000125	green_bell_pepper
R0000125	potato
R0000125	sunflower_oil
R0000126	potato
R0000126	sunflower_oil

## Sheet: South Cuisine Recipes Ingred
Recipe ID	Aliased Ingredient Name
R0000001	black_bean
R0000001	cayenne
R0000001	chickpea
R0000001	green_bell_pepper
R0000001	pigeon_pea
R0000001	rice
R0000001	sunflower_oil
R0000002	almond
R0000002	cardamom
R0000002	milk
R0000002	nutmeg
R0000002	saffron
R0000003	cayenne
R0000003	garam_masala
R0000003	tamarind
R0000003	turmeric
R0000004	asafoetida
R0000004	black_mustard_seed_oil
R0000004	black_pepper
R0000004	cayenne
R0000004	chickpea
R0000004	coriander_oil
R0000004	cumin
R0000004	curry_leaf
R0000004	ghee
R0000004	pigeon_pea
R0000004	tamarind
R0000004	turmeric
R0000005	cayenne
R0000005	chickpea
R0000005	cumin
R0000005	sunflower_oil
R0000006	coconut
R0000006	coconut_oil
R0000006	rice
R0000006	sunflower_oil
R0000006	yeast
R0000007	black_mustard_seed_oil
R0000007	cayenne
R0000007	chickpea
R0000007	cumin
R0000007	curry_leaf
R0000007	mung_bean
R0000007	rice
R0000007	sunflower_oil
R0000008	cardamom
R0000008	ghee
R0000008	milk
R0000008	raisin
R0000008	rice
R0000008	saffron
R0000009	black_mustard_seed_oil
R0000009	cayenne
R0000009	coriander
R0000009	curry_leaf
R0000009	fenugreek
R0000009	green_bell_pepper
R0000009	nigella_seed
R0000009	peanut
R0000009	sesame_seed
R0000009	sunflower_oil
R0000009	tamarind
R0000009	turmeric
R0000010	banana
R0000010	buttermilk
R0000010	coconut_oil
R0000010	cumin
R0000010	curry_leaf
R0000010	fenugreek
R0000010	green_bell_pepper
R0000010	sunflower_oil
R0000011	asafoetida
R0000011	basil
R0000011	black_bean
R0000011	black_mustard_seed_oil
R0000011	buttermilk
R0000011	cumin
R0000011	ghee
R0000011	raisin
R0000012	black_mustard_seed_oil
R0000012	cayenne
R0000012	green_bell_pepper
R0000012	rasam_powder
R0000012	sunflower_oil
R0000012	tamarind
R0000013	asafoetida
R0000013	beet_root
R0000013	cayenne
R0000013	chickpea
R0000013	coriander
R0000013	fenugreek
R0000013	pigeon_pea
R0000013	sunflower_oil
R0000014	black_bean
R0000014	black_mustard_seed_oil
R0000014	black_pepper
R0000014	cayenne
R0000014	coriander
R0000014	curry_leaf
R0000014	ginger_garlic_paste
R0000014	okra
R0000014	sunflower_oil
R0000014	tomato
R0000014	turmeric
R0000015	chickpea
R0000015	green_bell_pepper
R0000015	sunflower_oil
R0000016	cayenne
R0000016	coconut
R0000016	coconut_oil
R0000016	coriander
R0000016	curry_leaf
R0000016	okra
R0000016	shallot
R0000016	turmeric
R0000017	black_mustard_seed_oil
R0000017	black_pepper
R0000017	cayenne
R0000017	coconut
R0000017	coriander
R0000017	cumin
R0000017	curry_leaf
R0000017	fenugreek
R0000017	pigeon_pea
R0000017	rice
R0000017	sambar_powder
R0000017	sesame_seed
R0000017	tamarind
R0000017	turmeric
R0000018	black_bean
R0000018	cayenne
R0000018	chickpea
R0000018	cinnamon
R0000018	coconut
R0000018	coriander
R0000018	curry_leaf
R0000018	pigeon_pea
R0000018	rice
R0000018	sunflower_oil
R0000018	tamarind
R0000018	turmeric
R0000019	asafoetida
R0000019	bitter_gourd
R0000019	black_mustard_seed_oil
R0000019	cayenne
R0000019	chickpea
R0000019	coriander
R0000019	pigeon_pea
R0000019	sunflower_oil
R0000019	tamarind
R0000019	turmeric
R0000020	almond
R0000020	butter
R0000020	coconut
R0000020	egg
R0000021	cardamom
R0000021	cashew
R0000021	chickpea
R0000021	ghee
R0000021	rice
R0000021	sunflower_oil
R0000022	black_mustard_seed_oil
R0000022	bread
R0000022	buttermilk
R0000022	cayenne
R0000022	curry_leaf
R0000022	garam_masala
R0000022	lemon
R0000022	potato
R0000022	sunflower_oil
R0000023	asafoetida
R0000023	black_mustard_seed_oil
R0000023	curry_leaf
R0000023	sunflower_oil
R0000023	tamarind
R0000023	turmeric
R0000024	asafoetida
R0000024	black_mustard_seed_oil
R0000024	cayenne
R0000024	coconut_oil
R0000024	coriander_oil
R0000024	curry_leaf
R0000024	ghee
R0000024	pigeon_pea
R0000024	sambar_powder
R0000024	turmeric
R0000025	asafoetida
R0000025	black_mustard_seed_oil
R0000025	cayenne
R0000025	curry_leaf
R0000025	ginger_garlic_paste
R0000025	green_bell_pepper
R0000025	rasam_powder
R0000025	sunflower_oil
R0000025	tamarind
R0000025	turmeric
R0000026	asafoetida
R0000026	black_bean
R0000026	black_mustard_seed_oil
R0000026	cayenne
R0000026	curry_leaf
R0000026	pigeon_pea
R0000026	sunflower_oil
R0000027	asafoetida
R0000027	black_bean
R0000027	black_mustard_seed_oil
R0000027	buckwheat
R0000027	sunflower_oil
R0000028	asafoetida
R0000028	black_mustard_seed_oil
R0000028	black_pepper
R0000028	buttermilk
R0000028	cayenne
R0000028	coriander_oil
R0000028	cumin
R0000028	curry_leaf
R0000028	fenugreek
R0000028	ghee
R0000028	pigeon_pea
R0000029	black_bean
R0000029	black_mustard_seed_oil
R0000029	coconut_oil
R0000029	curry_leaf
R0000029	green_bell_pepper
R0000029	pea
R0000030	cayenne
R0000030	pigeon_pea
R0000030	rice_basmati
R0000030	sunflower_oil
R0000031	black_bean
R0000031	black_mustard_seed_oil
R0000031	cayenne
R0000031	curry_leaf
R0000031	green_bell_pepper
R0000031	sunflower_oil
R0000031	turmeric
R0000032	black_bean
R0000032	curry_leaf
R0000032	sunflower_oil
R0000033	black_mustard_seed_oil
R0000033	buttermilk
R0000033	cabbage
R0000033	cayenne
R0000033	chickpea
R0000033	coriander_oil
R0000033	cumin
R0000033	ginger
R0000033	onion
R0000033	sunflower_oil
R0000034	black_mustard_seed_oil
R0000034	capsicum
R0000034	cumin
R0000034	green_bell_pepper
R0000034	sunflower_oil
R0000035	capsicum
R0000035	cayenne
R0000035	chickpea
R0000035	coconut
R0000035	sunflower_oil
R0000036	asafoetida
R0000036	black_mustard_seed_oil
R0000036	coconut_oil
R0000036	cumin
R0000036	curry_leaf
R0000037	cardamom
R0000037	cashew
R0000037	ghee
R0000037	milk
R0000038	asafoetida
R0000038	black_bean
R0000038	black_mustard_seed_oil
R0000038	cayenne
R0000038	sunflower_oil
R0000038	tamarind
R0000039	buttermilk
R0000039	curry_leaf
R0000039	sunflower_oil
R0000040	cardamom
R0000040	carrot
R0000040	cashew
R0000040	ghee
R0000040	milk
R0000041	asafoetida
R0000041	black_bean
R0000041	black_mustard_seed_oil
R0000041	buttermilk
R0000041	cayenne
R0000041	milk
R0000041	sunflower_oil
R0000042	asafoetida
R0000042	black_mustard_seed_oil
R0000042	cashew
R0000042	cayenne
R0000042	cumin
R0000042	sunflower_oil
R0000042	tomato
R0000042	turmeric
R0000043	camphor
R0000043	cardamom
R0000043	cashew
R0000043	chickpea
R0000043	ghee
R0000044	black_pepper
R0000044	cayenne
R0000044	chickpea
R0000044	cinnamon
R0000044	clove
R0000044	onion
R0000045	fenugreek
R0000045	sunflower_oil
R0000046	cardamom
R0000046	cayenne
R0000046	cinnamon
R0000046	clove
R0000046	coconut
R0000046	coriander_oil
R0000046	cumin
R0000046	curry_leaf
R0000046	fennel
R0000046	ginger
R0000046	onion
R0000046	poppy_seed
R0000046	sunflower_oil
R0000046	tomato
R0000046	turmeric
R0000047	asafoetida
R0000047	black_mustard_seed_oil
R0000047	sambar_powder
R0000047	sunflower_oil
R0000047	tamarind
R0000047	turmeric
R0000048	asafoetida
R0000048	black_mustard_seed_oil
R0000048	buttermilk
R0000048	coriander
R0000048	sunflower_oil
R0000049	asafoetida
R0000049	black_mustard_seed_oil
R0000049	cayenne
R0000049	chickpea
R0000049	curry_leaf
R0000049	ghee
R0000049	peanut
R0000049	sesame_seed
R0000049	tamarind
R0000049	turmeric
R0000050	cardamom
R0000051	asafoetida
R0000051	black_bean
R0000051	cayenne
R0000051	chickpea
R0000051	coconut
R0000051	coconut_oil
R0000051	curry_leaf
R0000051	tamarind
R0000052	asafoetida
R0000052	black_bean
R0000052	curry_leaf
R0000052	fenugreek
R0000052	green_bell_pepper
R0000052	rice
R0000052	sunflower_oil
R0000053	asafoetida
R0000053	black_bean
R0000053	black_mustard_seed_oil
R0000053	buttermilk
R0000053	cayenne
R0000053	chickpea
R0000053	coconut
R0000053	coriander
R0000053	curry_leaf
R0000053	green_bell_pepper
R0000053	onion
R0000053	sunflower_oil
R0000054	asafoetida
R0000054	black_bean
R0000054	black_mustard_seed_oil
R0000054	cayenne
R0000054	curry_leaf
R0000054	mango
R0000054	rice
R0000054	sunflower_oil
R0000055	coconut
R0000055	corn_grit
R0000055	milk
R0000055	rose
R0000056	bay_laurel
R0000056	black_pepper
R0000056	cardamom
R0000056	clove
R0000056	coconut
R0000056	green_bell_pepper
R0000056	onion
R0000056	rice_basmati
R0000056	sunflower_oil
R0000057	cardamom
R0000057	rice
R0000058	asafoetida
R0000058	black_bean
R0000058	black_mustard_seed_oil
R0000058	cayenne
R0000058	chickpea
R0000058	coconut_oil
R0000058	cumin
R0000058	curry_leaf
R0000058	ghee
R0000058	rice_basmati
R0000058	sesame_seed
R0000059	asafoetida
R0000059	black_bean
R0000059	black_mustard_seed_oil
R0000059	cashew
R0000059	cayenne
R0000059	curry_leaf
R0000059	ghee
R0000059	rice_basmati
R0000060	cayenne
R0000060	cinnamon
R0000060	clove
R0000060	coconut
R0000060	ghee
R0000060	sunflower_oil
R0000060	tamarind
R0000061	black_bean
R0000061	black_mustard_seed_oil
R0000061	cayenne
R0000061	curry_leaf
R0000061	fenugreek
R0000061	tamarind
R0000062	cardamom
R0000062	cinnamon
R0000062	clove
R0000062	coconut
R0000062	corn_grit
R0000062	french_bean
R0000062	green_bell_pepper
R0000062	sunflower_oil
R0000063	black_bean
R0000063	rice
R0000063	sunflower_oil
R0000064	rice
R0000064	sunflower_oil
R0000065	asafoetida
R0000065	black_mustard_seed_oil
R0000065	black_pepper
R0000065	cayenne
R0000065	coriander_oil
R0000065	cumin
R0000065	curry_leaf
R0000065	green_bell_pepper
R0000065	orange_juice
R0000065	pigeon_pea
R0000065	sunflower_oil
R0000065	tomato
R0000065	turmeric
R0000066	black_bean
R0000066	black_mustard_seed_oil
R0000066	cayenne
R0000066	chickpea
R0000066	coconut_oil
R0000066	curry_leaf
R0000066	tamarind
R0000067	corn
R0000067	green_bell_pepper
R0000067	onion
R0000067	sunflower_oil
R0000067	turmeric
R0000068	chickpea
R0000068	corn
R0000068	green_bell_pepper
R0000068	sunflower_oil
R0000069	asafoetida
R0000069	black_mustard_seed_oil
R0000069	coriander
R0000069	corn
R0000069	curry_leaf
R0000069	potato
R0000069	sambar_powder
R0000069	shallot
R0000069	sunflower_oil
R0000070	asafoetida
R0000070	black_bean
R0000070	black_mustard_seed_oil
R0000070	cayenne
R0000070	coconut_oil
R0000070	tamarind
R0000071	black_bean
R0000071	cayenne
R0000071	chickpea
R0000071	sunflower_oil
R0000072	black_bean
R0000072	coconut
R0000072	ghee
R0000072	rice
R0000073	black_bean
R0000073	black_pepper
R0000073	buttermilk
R0000073	chickpea
R0000073	cumin
R0000073	green_bell_pepper
R0000073	rice
R0000073	sunflower_oil
R0000074	asafoetida
R0000074	black_bean
R0000074	black_mustard_seed_oil
R0000074	buttermilk
R0000074	cayenne
R0000074	curry_leaf
R0000074	grape
R0000074	green_bell_pepper
R0000074	milk
R0000074	rice
R0000074	sunflower_oil
R0000075	asafoetida
R0000075	black_bean
R0000075	cayenne
R0000075	chickpea
R0000075	curry_leaf
R0000075	pigeon_pea
R0000075	sunflower_oil
R0000075	tamarind
R0000076	black_bean
R0000076	black_mustard_seed_oil
R0000076	buttermilk
R0000076	cashew
R0000076	cayenne
R0000076	cumin
R0000076	curry_leaf
R0000076	okra
R0000076	sunflower_oil
R0000076	turmeric
R0000077	black_mustard_seed_oil
R0000077	buttermilk
R0000077	cayenne
R0000077	cumin
R0000077	curry_leaf
R0000077	sunflower_oil
R0000077	tomato
R0000077	turmeric
R0000078	black_mustard_seed_oil
R0000078	buttermilk
R0000078	cayenne
R0000078	coriander
R0000078	cumin
R0000078	curry_leaf
R0000078	ghee
R0000079	black_bean
R0000079	chickpea
R0000079	rice
R0000079	sunflower_oil
R0000080	chickpea
R0000080	fenugreek
R0000080	mung_bean
R0000080	pigeon_pea
R0000080	sunflower_oil
R0000081	bay_laurel
R0000081	butter
R0000081	cardamom
R0000081	cayenne
R0000081	clove
R0000081	cream
R0000081	garam_masala
R0000081	green_bell_pepper
R0000081	lemon
R0000081	milk
R0000081	onion
R0000081	rice_basmati
R0000081	saffron
R0000081	sunflower_oil
R0000081	tomato
R0000081	turmeric
R0000082	cardamom
R0000082	cashew
R0000082	ghee
R0000082	orange
R0000082	raisin
R0000083	bay_laurel
R0000083	black_pepper
R0000083	cardamom
R0000083	cayenne
R0000083	cinnamon
R0000083	clove
R0000083	coriander
R0000083	garam_masala
R0000083	green_bell_pepper
R0000083	onion
R0000083	rice_basmati
R0000083	sunflower_oil
R0000083	turmeric
R0000084	asafoetida
R0000084	black_mustard_seed_oil
R0000084	cayenne
R0000084	cumin
R0000084	curry_leaf
R0000084	pigeon_pea
R0000084	rasam_powder
R0000084	sunflower_oil
R0000084	tamarind
R0000085	asafoetida
R0000085	black_bean
R0000085	cayenne
R0000085	curry_leaf
R0000085	mung_bean
R0000086	black_bean
R0000086	fenugreek
R0000086	rice
R0000086	sunflower_oil
R0000087	asafoetida
R0000087	black_bean
R0000087	black_mustard_seed_oil
R0000087	cayenne
R0000087	cucumber
R0000087	green_bell_pepper
R0000087	sunflower_oil
R0000087	tamarind
R0000087	turmeric
R0000088	asafoetida
R0000088	black_mustard_seed_oil
R0000088	cayenne
R0000088	drumstick_leaf
R0000088	sunflower_oil
R0000088	turmeric
R0000089	asafoetida
R0000089	black_bean
R0000089	cayenne
R0000089	chickpea
R0000089	pigeon_pea
R0000089	rice
R0000090	asafoetida
R0000090	black_mustard_seed_oil
R0000090	black_pepper
R0000090	cayenne
R0000090	cumin
R0000090	curry_leaf
R0000090	sunflower_oil
R0000090	tamarind
R0000090	tomato
R0000090	turmeric
R0000091	black_mustard_seed_oil
R0000091	bottle_gourd
R0000091	cayenne
R0000091	coriander_oil
R0000091	cumin
R0000091	curry_leaf
R0000091	onion
R0000091	pigeon_pea
R0000091	sambar_powder
R0000091	sunflower_oil
R0000091	tamarind
R0000091	tomato
R0000091	turmeric
R0000092	black_bean
R0000092	rice
R0000093	asafoetida
R0000093	black_bean
R0000093	black_mustard_seed_oil
R0000093	chickpea
R0000093	curry_leaf
R0000093	green_bell_pepper
R0000093	lemon
R0000093	sunflower_oil
R0000093	turmeric
R0000094	black_mustard_seed_oil
R0000094	cumin
R0000094	curry_leaf
R0000094	ghee
R0000094	pigeon_pea
R0000094	turmeric
R0000095	anise
R0000095	cardamom
R0000095	cashew
R0000095	cayenne
R0000095	clove
R0000095	coconut
R0000095	coriander
R0000095	ghee
R0000095	green_bell_pepper
R0000095	mint
R0000095	onion
R0000095	rice_basmati
R0000095	tomato
R0000096	coconut
R0000096	corn_grit
R0000096	milk
R0000097	asafoetida
R0000097	cayenne
R0000097	coconut
R0000097	coconut_oil
R0000097	sesame_seed
R0000098	black_bean
R0000098	black_mustard_seed_oil
R0000098	black_pepper
R0000098	cayenne
R0000098	coconut_oil
R0000098	cumin
R0000098	curry_leaf
R0000098	turmeric
R0000099	asafoetida
R0000099	black_mustard_seed_oil
R0000099	cayenne
R0000099	coconut_oil
R0000099	curry_leaf
R0000099	fenugreek
R0000099	shallot
R0000099	turmeric
R0000100	asafoetida
R0000100	black_bean
R0000100	black_mustard_seed_oil
R0000100	cayenne
R0000100	chickpea
R0000100	coconut_oil
R0000100	cumin
R0000100	curry_leaf
R0000101	cardamom
R0000101	milk
R0000102	black_bean
R0000102	cayenne
R0000102	chickpea
R0000102	coconut_oil
R0000102	tamarind
R0000103	cayenne
R0000103	cumin
R0000103	rice
R0000103	sunflower_oil
R0000103	tamarind
R0000104	cayenne
R0000104	garlic
R0000105	black_mustard_seed_oil
R0000105	black_pepper
R0000105	cayenne
R0000105	chickpea
R0000105	coconut_oil
R0000105	coriander
R0000105	coriander_oil
R0000105	cumin
R0000105	curry_leaf
R0000105	garlic
R0000105	ghee
R0000105	sunflower_oil
R0000105	tamarind
R0000106	cayenne
R0000106	coconut_oil
R0000106	tamarind
R0000107	cardamom
R0000107	cinnamon
R0000107	clove
R0000107	ghee
R0000107	rice_basmati
R0000108	asafoetida
R0000108	black_bean
R0000108	black_mustard_seed_oil
R0000108	cayenne
R0000108	cumin
R0000108	green_bell_pepper
R0000108	kenaf
R0000108	mung_bean
R0000108	pigeon_pea
R0000108	sunflower_oil
R0000108	turmeric
R0000109	black_bean
R0000109	buttermilk
R0000109	cumin
R0000109	green_bell_pepper
R0000109	pea
R0000109	rice
R0000109	sunflower_oil
R0000110	bitter_gourd
R0000110	black_pepper
R0000110	buttermilk
R0000110	green_bell_pepper
R0000110	honey
R0000110	oat
R0000110	pea
R0000111	sunflower_oil
R0000111	turmeric
R0000112	black_mustard_seed_oil
R0000112	cumin
R0000112	curry_leaf
R0000112	green_bell_pepper
R0000112	sunflower_oil
R0000113	asafoetida
R0000113	black_mustard_seed_oil
R0000113	black_pepper
R0000113	cayenne
R0000113	coriander
R0000113	coriander_oil
R0000113	curry_leaf
R0000113	ginger
R0000113	green_bell_pepper
R0000113	mint
R0000113	pigeon_pea
R0000113	sunflower_oil
R0000113	tamarind
R0000114	asafoetida
R0000114	black_mustard_seed_oil
R0000114	cayenne
R0000114	cumin
R0000114	curry_leaf
R0000114	garlic
R0000114	green_bell_pepper
R0000114	pigeon_pea
R0000114	sunflower_oil
R0000114	tomato
R0000114	turmeric
R0000115	asafoetida
R0000115	black_mustard_seed_oil
R0000115	green_bell_pepper
R0000115	mung_bean
R0000116	buttermilk
R0000116	soybean
R0000116	sunflower_oil
R0000117	apple
R0000117	cardamom
R0000117	cashew
R0000117	ghee
R0000117	milk
R0000117	raisin
R0000117	rice
R0000117	saffron
R0000118	asafoetida
R0000118	black_bean
R0000118	green_bell_pepper
R0000118	mung_bean
R0000118	wheat
R0000119	black_mustard_seed_oil
R0000119	cayenne
R0000119	coriander
R0000119	curry_leaf
R0000119	egg_plant
R0000119	fenugreek
R0000119	green_bell_pepper
R0000119	nigella_seed
R0000119	peanut
R0000119	sesame_seed
R0000119	sunflower_oil
R0000119	tamarind
R0000119	turmeric
R0000120	black_bean
R0000120	coconut
R0000120	coconut_oil
R0000120	fenugreek
R0000120	rice
R0000120	sunflower_oil
R0000121	green_bell_pepper
R0000121	mung_bean
R0000121	pomegranate
R0000121	potato
R0000122	cayenne
R0000122	cherry
R0000122	corn_grit
R0000122	mango
R0000122	onion
R0000122	potato
R0000122	sunflower_oil
R0000122	tomato
R0000123	onion
R0000123	potato
R0000124	black_mustard_seed_oil
R0000124	buttermilk
R0000124	cashew
R0000124	cumin
R0000124	green_bell_pepper
R0000124	milk
R0000124	sunflower_oil
R0000125	cayenne
R0000125	milk
R0000125	sambar_powder
R0000125	sunflower_oil
R0000126	black_mustard_seed_oil
R0000126	cayenne
R0000126	cumin
R0000126	curry_leaf
R0000126	ghee
R0000126	turmeric
R0000127	capsicum
R0000127	corn_grit
R0000127	ginger
R0000127	ginger_garlic_paste
R0000127	green_bell_pepper
R0000127	onion
R0000127	soy_sauce
R0000127	sunflower_oil
R0000128	black_bean
R0000128	black_mustard_seed_oil
R0000128	cayenne
R0000128	chickpea
R0000128	onion
R0000128	sunflower_oil
R0000128	tomato
R0000129	chickpea
R0000129	sunflower_oil
R0000130	black_bean
R0000130	black_mustard_seed_oil
R0000130	buttermilk
R0000130	cayenne
R0000130	coriander
R0000130	curry_leaf
R0000130	sunflower_oil
R0000130	turmeric
R0000131	asafoetida
R0000131	black_bean
R0000131	black_mustard_seed_oil
R0000131	cayenne
R0000131	chickpea
R0000131	curry_leaf
R0000131	sunflower_oil
R0000131	turmeric
R0000132	curry_leaf
R0000132	ginger
R0000132	green_bell_pepper
R0000132	sunflower_oil
R0000132	turmeric
R0000133	chickpea
R0000133	sunflower_oil
R0000134	black_bean
R0000134	buttermilk
R0000134	fenugreek
R0000134	rice
R0000135	black_bean
R0000135	black_mustard_seed_oil
R0000135	cayenne
R0000135	curry_leaf
R0000135	green_bell_pepper
R0000135	onion
R0000135	sunflower_oil
R0000136	buttermilk
R0000136	rice
R0000136	sunflower_oil
R0000137	buttermilk
R0000137	coconut
R0000137	ghee
R0000138	black_mustard_seed_oil
R0000138	buttermilk
R0000138	cashew
R0000138	curry_leaf
R0000138	ghee
R0000138	green_bell_pepper
R0000139	asafoetida
R0000139	black_pepper
R0000139	buttermilk
R0000139	cumin
R0000139	sunflower_oil
R0000140	asafoetida
R0000140	black_bean
R0000140	cayenne
R0000140	chickpea
R0000140	coriander_oil
R0000140	curry_leaf
R0000140	peanut
R0000140	rice
R0000140	sesame_oil
R0000140	tamarind
R0000141	asafoetida
R0000141	black_bean
R0000141	black_mustard_seed_oil
R0000141	black_pepper
R0000141	cashew
R0000141	cayenne
R0000141	chickpea
R0000141	coriander
R0000141	curry_leaf
R0000141	fenugreek
R0000141	rice
R0000141	sunflower_oil
R0000141	turmeric
R0000142	cardamom
R0000142	ghee
R0000142	rice
R0000142	wheat
R0000143	black_bean
R0000143	black_mustard_seed_oil
R0000143	butter
R0000143	cashew
R0000143	chickpea
R0000143	curry_leaf
R0000143	ginger
R0000143	green_bell_pepper
R0000143	sunflower_oil
R0000144	asafoetida
R0000144	black_mustard_seed_oil
R0000144	black_pepper
R0000144	cayenne
R0000144	cumin
R0000144	curry_leaf
R0000144	ghee
R0000144	pigeon_pea
R0000144	tamarind
R0000145	carom_seed
R0000145	cayenne
R0000145	coriander_oil
R0000145	cumin
R0000145	pigeon_pea
R0000145	tamarind
R0000145	turmeric
R0000146	asafoetida
R0000146	black_mustard_seed_oil
R0000146	black_pepper
R0000146	cayenne
R0000146	cumin
R0000146	curry_leaf
R0000146	ghee
R0000146	pigeon_pea
R0000146	tamarind
R0000147	butter
R0000147	cayenne
R0000147	cheese
R0000147	garam_masala
R0000148	asafoetida
R0000148	black_bean
R0000148	black_mustard_seed_oil
R0000148	cayenne
R0000148	curry_leaf
R0000148	rice
R0000148	sunflower_oil
R0000149	fennel
R0000149	rice
R0000149	sunflower_oil
R0000150	coriander
R0000150	cumin
R0000150	ghee
R0000150	mango
R0000151	black_mustard_seed_oil
R0000151	cayenne
R0000151	coconut_oil
R0000151	coriander
R0000151	curry_leaf
R0000151	garam_masala
R0000151	onion
R0000151	shallot
R0000151	southern_pea
R0000151	turmeric
R0000152	banana
R0000152	buttermilk
R0000152	cayenne
R0000152	coconut
R0000152	cumin
R0000152	curry_leaf
R0000152	green_bell_pepper
R0000152	sunflower_oil
R0000152	turmeric
R0000153	cardamom
R0000153	ghee
R0000154	bitter_gourd
R0000154	cayenne
R0000154	coriander_oil
R0000154	cumin
R0000154	onion
R0000154	sunflower_oil
R0000154	tamarind
R0000154	turmeric
R0000155	asafoetida
R0000155	black_pepper
R0000155	cayenne
R0000155	chickpea
R0000155	coriander
R0000155	cumin
R0000155	turmeric
R0000156	black_bean
R0000156	black_mustard_seed_oil
R0000156	black_pepper
R0000156	cashew
R0000156	chickpea
R0000156	curry_leaf
R0000156	sunflower_oil
R0000157	asafoetida
R0000157	black_bean
R0000157	black_pepper
R0000157	buttermilk
R0000157	cumin
R0000157	curry_leaf
R0000157	ghee
R0000157	ginger
R0000157	rice
R0000157	sesame_oil
R0000158	asafoetida
R0000158	black_bean
R0000158	black_pepper
R0000158	chickpea
R0000158	cumin
R0000158	curry_leaf
R0000158	green_bell_pepper
R0000158	rice
R0000158	sunflower_oil
R0000158	turmeric
R0000159	black_bean
R0000159	black_pepper
R0000159	cashew
R0000159	chickpea
R0000159	coconut
R0000159	curry_leaf
R0000159	ghee
R0000159	green_bell_pepper
R0000159	rice
R0000159	sunflower_oil
R0000160	ghee
R0000160	southern_pea
R0000161	asafoetida
R0000161	cumin
R0000161	curry_leaf
R0000162	cayenne
R0000162	chickpea
R0000162	coriander_oil
R0000162	cumin
R0000162	curry_leaf
R0000162	garlic
R0000162	sunflower_oil
R0000162	tamarind
R0000163	black_bean
R0000163	black_mustard_seed_oil
R0000163	black_pepper
R0000163	cayenne
R0000163	chickpea
R0000163	coconut
R0000163	coconut_oil
R0000163	coriander_oil
R0000163	cumin
R0000163	curry_leaf
R0000163	sesame_seed
R0000163	tamarind
R0000164	bay_laurel
R0000164	buttermilk
R0000164	cardamom
R0000164	cayenne
R0000164	cinnamon
R0000164	clove
R0000164	cream
R0000164	cumin
R0000164	ghee
R0000164	green_bell_pepper
R0000164	jackfruit
R0000164	lemon
R0000164	milk
R0000164	rice
R0000164	saffron
R0000164	sunflower_oil
R0000165	black_pepper
R0000165	cashew
R0000165	clove
R0000165	cumin
R0000165	curry_leaf
R0000165	ghee
R0000165	green_bell_pepper
R0000165	mung_bean
R0000165	rice
R0000166	asafoetida
R0000166	black_bean
R0000166	black_mustard_seed_oil
R0000166	cayenne
R0000166	mung_bean
R0000166	onion
R0000166	sunflower_oil
R0000167	black_mustard_seed_oil
R0000167	buttermilk
R0000167	chickpea
R0000167	cumin
R0000167	curry_leaf
R0000167	fenugreek
R0000167	green_bell_pepper
R0000167	pigeon_pea
R0000167	sunflower_oil
R0000168	asafoetida
R0000168	black_bean
R0000168	black_mustard_seed_oil
R0000168	cayenne
R0000168	chickpea
R0000168	curry_leaf
R0000168	peanut
R0000168	sunflower_oil
R0000168	tamarind
R0000168	turmeric
R0000169	almond
R0000169	cardamom
R0000169	ghee
R0000169	milk
R0000169	poppy_seed
R0000169	raisin
R0000169	rice
R0000169	sunflower_oil
R0000170	asafoetida
R0000170	black_bean
R0000170	black_mustard_seed_oil
R0000170	cayenne
R0000170	chickpea
R0000170	curry_leaf
R0000170	green_bell_pepper
R0000170	lemon
R0000170	rice_basmati
R0000170	sunflower_oil
R0000170	turmeric
R0000171	asafoetida
R0000171	black_bean
R0000171	black_mustard_seed_oil
R0000171	black_pepper
R0000171	bottle_gourd
R0000171	carrot
R0000171	cayenne
R0000171	chickpea
R0000171	coconut
R0000171	coriander
R0000171	curry_leaf
R0000171	french_bean
R0000171	green_bell_pepper
R0000171	mung_bean
R0000171	pigeon_pea
R0000171	poppy_seed
R0000171	potato
R0000171	sunflower_oil
R0000171	tamarind
R0000171	turmeric
R0000172	cardamom
R0000172	ghee
R0000172	milk
R0000172	pistachio
R0000172	saffron
R0000173	asafoetida
R0000173	black_bean
R0000173	black_mustard_seed_oil
R0000173	cayenne
R0000173	coriander
R0000173	sunflower_oil
R0000174	black_bean
R0000174	cayenne
R0000174	coriander_cumin_seeds_powder
R0000174	cumin
R0000174	sunflower_oil
R0000174	turmeric
R0000175	banana
R0000175	black_bean
R0000175	black_mustard_seed_oil
R0000175	black_pepper
R0000175	bottle_gourd
R0000175	cayenne
R0000175	chickpea
R0000175	coconut_oil
R0000175	coriander_oil
R0000175	curry_leaf
R0000175	onion
R0000175	pumpkin
R0000175	turmeric
R0000175	yam
R0000176	black_bean
R0000176	black_mustard_seed_oil
R0000176	chickpea
R0000176	green_bell_pepper
R0000176	onion
R0000176	sunflower_oil
R0000176	wheat
R0000177	asafoetida
R0000177	black_mustard_seed_oil
R0000177	cayenne
R0000177	fenugreek
R0000177	green_bell_pepper
R0000177	lemon
R0000177	sesame_seed
R0000177	turmeric
R0000178	asafoetida
R0000178	black_mustard_seed_oil
R0000178	cayenne
R0000178	coriander_oil
R0000178	cumin
R0000178	curry_leaf
R0000178	green_bell_pepper
R0000178	lemon
R0000178	pigeon_pea
R0000178	sunflower_oil
R0000178	tomato
R0000178	turmeric
R0000179	asafoetida
R0000179	black_bean
R0000179	black_mustard_seed_oil
R0000179	cayenne
R0000179	chickpea
R0000179	coriander
R0000179	cumin
R0000179	curry_leaf
R0000179	fenugreek
R0000179	green_bell_pepper
R0000179	lemon
R0000179	onion
R0000179	sunflower_oil
R0000179	turmeric
R0000180	asafoetida
R0000180	black_mustard_seed_oil
R0000180	cashew
R0000180	cayenne
R0000180	chickpea
R0000180	cumin
R0000180	curry_leaf
R0000180	fennel
R0000180	ginger_garlic_paste
R0000180	peanut
R0000180	sunflower_oil
R0000180	turmeric
R0000181	black_mustard_seed_oil
R0000181	buttermilk
R0000181	cayenne
R0000181	cumin
R0000181	curry_leaf
R0000181	fenugreek
R0000181	green_bell_pepper
R0000181	onion
R0000181	shallot
R0000181	sunflower_oil
R0000181	tomato
R0000181	turmeric
R0000182	cardamom
R0000182	cayenne
R0000182	cinnamon
R0000182	clove
R0000182	cumin
R0000182	green_bell_pepper
R0000182	mung_bean
R0000182	sunflower_oil
R0000182	turmeric
R0000183	cardamom
R0000183	egg
R0000184	ghee
R0000184	green_bell_pepper
R0000184	onion
R0000184	sunflower_oil
R0000185	black_mustard_seed_oil
R0000185	cayenne
R0000185	shallot
R0000185	turmeric
R0000186	asafoetida
R0000186	black_mustard_seed_oil
R0000186	cayenne
R0000186	coconut
R0000186	coriander
R0000186	curry_leaf
R0000186	garlic
R0000186	ginger
R0000186	shallot
R0000186	sunflower_oil
R0000186	tamarind
R0000187	black_mustard_seed_oil
R0000187	curry_leaf
R0000187	sunflower_oil
R0000188	cayenne
R0000188	cumin
R0000188	garlic
R0000188	onion
R0000188	turmeric
R0000189	asafoetida
R0000189	black_mustard_seed_oil
R0000189	bottle_gourd
R0000189	buttermilk
R0000189	coriander
R0000189	cumin
R0000189	curry_leaf
R0000189	green_bell_pepper
R0000189	sunflower_oil
R0000189	turmeric
R0000190	anise
R0000190	cayenne
R0000190	coconut
R0000190	coriander
R0000190	curry_leaf
R0000190	fenugreek
R0000190	ginger_garlic_paste
R0000190	green_bell_pepper
R0000190	onion
R0000190	sunflower_oil
R0000190	tamarind
R0000190	tomato
R0000190	turmeric
R0000191	black_pepper
R0000191	cinnamon
R0000191	clove
R0000191	coconut
R0000191	curry_leaf
R0000191	garlic
R0000191	green_bell_pepper
R0000191	pea
R0000191	rice
R0000191	sunflower_oil
R0000191	turmeric
R0000192	asafoetida
R0000192	black_bean
R0000192	cayenne
R0000192	chickpea
R0000192	coriander
R0000192	cumin
R0000192	sesame_seed
R0000193	asafoetida
R0000193	black_bean
R0000193	cayenne
R0000193	chickpea
R0000193	coriander
R0000193	cumin
R0000193	sesame_seed
R0000194	coconut
R0000194	rice
R0000195	asafoetida
R0000195	black_bean
R0000195	cayenne
R0000195	chickpea
R0000195	sesame_seed
R0000196	black_bean
R0000196	black_mustard_seed_oil
R0000196	chickpea
R0000196	cumin
R0000196	curry_leaf
R0000196	green_bell_pepper
R0000196	lemon
R0000196	onion
R0000196	rice
R0000196	sunflower_oil
R0000196	turmeric
R0000197	black_mustard_seed_oil
R0000197	coconut
R0000197	cumin
R0000197	curry_leaf
R0000197	garam_masala
R0000197	green_bell_pepper
R0000197	lemon
R0000197	peanut
R0000197	potato
R0000197	rice
R0000197	sunflower_oil
R0000197	wheat
R0000198	cardamom
R0000198	ghee
R0000198	mango
R0000198	milk
R0000199	asafoetida
R0000199	black_mustard_seed_oil
R0000199	cayenne
R0000199	coconut
R0000199	coriander
R0000199	curry_leaf
R0000199	green_bell_pepper
R0000199	mango
R0000199	rice
R0000199	turmeric
R0000200	asafoetida
R0000200	black_mustard_seed_oil
R0000200	cayenne
R0000200	fenugreek
R0000200	sesame_oil
R0000200	turmeric
R0000201	asafoetida
R0000201	black_bean
R0000201	black_mustard_seed_oil
R0000201	cayenne
R0000201	cumin
R0000201	curry_leaf
R0000201	mango
R0000201	sambar_powder
R0000201	turmeric
R0000202	cayenne
R0000202	cumin
R0000202	curry_leaf
R0000202	sunflower_oil
R0000203	black_bean
R0000203	black_mustard_seed_oil
R0000203	butter
R0000203	curry_leaf
R0000203	sunflower_oil
R0000203	turmeric
R0000204	asafoetida
R0000204	cayenne
R0000204	chickpea
R0000204	curry_leaf
R0000204	fennel
R0000204	green_bell_pepper
R0000204	pigeon_pea
R0000204	sunflower_oil
R0000205	cayenne
R0000205	chickpea
R0000205	coconut
R0000205	cumin
R0000205	green_bell_pepper
R0000205	onion
R0000205	sunflower_oil
R0000205	tamarind
R0000206	black_bean
R0000206	black_mustard_seed_oil
R0000206	chaat_masala
R0000206	chickpea
R0000206	cumin
R0000206	curry_leaf
R0000206	green_bell_pepper
R0000206	rice
R0000206	sunflower_oil
R0000206	wheat
R0000207	asafoetida
R0000207	black_bean
R0000207	black_mustard_seed_oil
R0000207	cayenne
R0000207	chickpea
R0000207	curry_leaf
R0000207	mango
R0000207	peanut
R0000207	rice
R0000207	sunflower_oil
R0000207	turmeric
R0000208	black_bean
R0000208	black_pepper
R0000208	coconut
R0000208	coconut_oil
R0000208	curry_leaf
R0000208	ginger
R0000208	green_bell_pepper
R0000209	black_bean
R0000209	black_pepper
R0000209	curry_leaf
R0000209	green_bell_pepper
R0000210	cayenne
R0000210	coconut_oil
R0000210	ginger_garlic_paste
R0000210	tamarind
R0000210	turmeric
R0000211	fenugreek
R0000211	rice
R0000211	sunflower_oil
R0000212	black_bean
R0000212	black_mustard_seed_oil
R0000212	cayenne
R0000212	chickpea
R0000212	curry_leaf
R0000212	pigeon_pea
R0000212	sunflower_oil
R0000212	turmeric
R0000213	black_bean
R0000213	black_pepper
R0000213	cayenne
R0000213	fenugreek
R0000213	rice
R0000213	sunflower_oil
R0000213	turmeric
R0000214	buttermilk
R0000214	cumin
R0000214	sunflower_oil
R0000215	coconut
R0000215	rice
R0000215	sunflower_oil
R0000216	black_bean
R0000216	buttermilk
R0000216	cayenne
R0000216	chaat_masala
R0000216	chickpea
R0000216	green_bell_pepper
R0000216	mung_bean
R0000217	asafoetida
R0000217	black_bean
R0000217	cayenne
R0000217	chickpea
R0000217	mung_bean
R0000217	pigeon_pea
R0000217	rice
R0000217	sunflower_oil
R0000217	turmeric
R0000218	black_mustard_seed_oil
R0000218	cayenne
R0000219	cauliflower
R0000219	cayenne
R0000219	coconut
R0000219	coriander
R0000219	ginger
R0000219	green_bell_pepper
R0000219	onion
R0000219	tomato
R0000219	turmeric
R0000220	black_pepper
R0000220	coconut
R0000220	green_bell_pepper
R0000220	oat
R0000220	onion
R0000220	rice
R0000220	sunflower_oil
R0000220	wheat
R0000221	anise
R0000221	mung_bean
R0000221	sunflower_oil
R0000222	asafoetida
R0000222	cayenne
R0000222	green_bell_pepper
R0000222	lemon
R0000222	mung_bean
R0000222	sesame_oil
R0000223	mung_bean
R0000223	rice
R0000223	sunflower_oil
R0000224	cardamom
R0000224	coconut
R0000224	mung_bean
R0000224	saffron
R0000225	cardamom
R0000225	coconut
R0000225	ghee
R0000225	mung_bean
R0000226	asafoetida
R0000226	black_mustard_seed_oil
R0000226	buttermilk
R0000226	chickpea
R0000226	cumin
R0000226	rice
R0000226	sunflower_oil
R0000227	black_mustard_seed_oil
R0000227	buttermilk
R0000227	chickpea
R0000227	cumin
R0000227	curry_leaf
R0000227	fenugreek
R0000227	green_bell_pepper
R0000227	rice
R0000227	sunflower_oil
R0000227	tamarind
R0000227	turmeric
R0000228	black_mustard_seed_oil
R0000228	curry_leaf
R0000228	sunflower_oil
R0000229	asafoetida
R0000229	black_bean
R0000229	black_mustard_seed_oil
R0000229	black_pepper
R0000229	cayenne
R0000229	coriander
R0000229	cumin
R0000229	curry_leaf
R0000229	ghee
R0000229	radish
R0000229	turmeric
R0000230	black_pepper
R0000230	green_bell_pepper
R0000230	mushroom
R0000231	black_mustard_seed_oil
R0000231	cayenne
R0000231	coriander
R0000231	garlic
R0000231	green_bell_pepper
R0000231	mango
R0000231	turmeric
R0000232	chickpea
R0000232	ghee
R0000233	black_bean
R0000233	black_pepper
R0000233	cayenne
R0000233	chickpea
R0000233	sunflower_oil
R0000233	tamarind
R0000234	black_bean
R0000234	black_pepper
R0000234	cayenne
R0000234	chickpea
R0000234	coconut_oil
R0000234	fenugreek
R0000234	rice
R0000234	sunflower_oil
R0000234	tamarind
R0000235	butter
R0000235	cayenne
R0000235	garam_masala
R0000236	asafoetida
R0000236	black_bean
R0000236	black_mustard_seed_oil
R0000236	cayenne
R0000236	coconut
R0000236	curry_leaf
R0000236	fenugreek
R0000236	green_bell_pepper
R0000236	onion
R0000236	pigeon_pea
R0000236	potato
R0000236	rice
R0000236	sunflower_oil
R0000236	turmeric
R0000236	yeast
R0000237	chickpea
R0000237	ghee
R0000237	saffron
R0000238	asafoetida
R0000238	black_mustard_seed_oil
R0000238	black_pepper
R0000238	cayenne
R0000238	chickpea
R0000238	clove
R0000238	coriander
R0000238	coriander_oil
R0000238	curry_leaf
R0000238	pigeon_pea
R0000238	sunflower_oil
R0000238	tamarind
R0000238	tomato
R0000239	black_bean
R0000239	black_pepper
R0000239	butter
R0000239	cayenne
R0000239	chickpea
R0000239	sunflower_oil
R0000239	tamarind
R0000240	almond
R0000240	cashew
R0000240	cayenne
R0000240	coconut
R0000240	ghee
R0000240	onion
R0000240	rice
R0000240	saffron
R0000240	tomato
R0000240	turmeric
R0000241	asafoetida
R0000241	black_mustard_seed_oil
R0000241	black_pepper
R0000241	cayenne
R0000241	cumin
R0000241	curry_leaf
R0000241	green_bell_pepper
R0000241	pigeon_pea
R0000241	sunflower_oil
R0000241	tamarind
R0000241	turmeric
R0000242	ghee
R0000242	rice
R0000242	sunflower_oil
R0000243	black_mustard_seed_oil
R0000243	capsicum
R0000243	carrot
R0000243	cayenne
R0000243	curry_leaf
R0000243	french_bean
R0000243	sunflower_oil
R0000243	tomato
R0000243	turmeric
R0000244	asafoetida
R0000244	black_bean
R0000244	black_mustard_seed_oil
R0000244	buttermilk
R0000244	chickpea
R0000244	pea
R0000244	sunflower_oil
R0000244	wheat
R0000245	green_bell_pepper
R0000245	mung_bean
R0000245	oat
R0000245	sunflower_oil
R0000246	buttermilk
R0000246	cayenne
R0000246	cumin
R0000246	oat
R0000246	rice
R0000246	sunflower_oil
R0000247	asafoetida
R0000247	coconut
R0000247	cumin
R0000247	curry_leaf
R0000247	ghee
R0000247	green_bell_pepper
R0000247	rice
R0000247	sunflower_oil
R0000248	butter
R0000248	garam_masala
R0000249	almond
R0000249	butter
R0000249	cardamom
R0000249	cashew
R0000249	ghee
R0000249	milk
R0000249	raisin
R0000249	rice
R0000249	rice_basmati
R0000249	saffron
R0000250	black_mustard_seed_oil
R0000250	buttermilk
R0000250	cayenne
R0000250	curry_leaf
R0000250	fenugreek
R0000250	green_bell_pepper
R0000250	sunflower_oil
R0000251	chickpea
R0000251	green_bell_pepper
R0000251	sunflower_oil
R0000252	butter
R0000252	cayenne
R0000252	garam_masala
R0000253	coconut
R0000253	corn_grit
R0000253	cottage_cheese
R0000253	cumin
R0000253	ginger
R0000253	green_bell_pepper
R0000253	sunflower_oil
R0000254	asafoetida
R0000254	cayenne
R0000254	coconut
R0000254	coriander
R0000254	sunflower_oil
R0000254	turmeric
R0000255	black_bean
R0000255	black_mustard_seed_oil
R0000255	cayenne
R0000255	curry_leaf
R0000255	ginger_garlic_paste
R0000255	mango
R0000255	potato
R0000255	sunflower_oil
R0000255	turmeric
R0000256	cayenne
R0000256	curry_leaf
R0000256	fenugreek
R0000256	green_bell_pepper
R0000256	pigeon_pea
R0000256	sunflower_oil
R0000256	tamarind
R0000256	tomato
R0000256	turmeric
R0000257	coconut_oil
R0000257	cumin
R0000257	curry_leaf
R0000257	mung_bean
R0000258	asafoetida
R0000258	black_mustard_seed_oil
R0000258	black_pepper
R0000258	cayenne
R0000258	coriander
R0000258	cumin
R0000258	curry_leaf
R0000258	fenugreek
R0000258	ghee
R0000258	pigeon_pea
R0000258	rasam_powder
R0000258	tamarind
R0000258	tomato
R0000258	turmeric
R0000259	asafoetida
R0000259	black_mustard_seed_oil
R0000259	buttermilk
R0000259	cayenne
R0000259	curry_leaf
R0000259	fenugreek
R0000259	green_bell_pepper
R0000259	pigeon_pea
R0000259	sunflower_oil
R0000259	turmeric
R0000260	asafoetida
R0000260	black_mustard_seed_oil
R0000260	cayenne
R0000260	curry_leaf
R0000260	pigeon_pea
R0000260	sunflower_oil
R0000261	ghee
R0000261	rice
R0000262	bitter_gourd
R0000262	black_bean
R0000262	black_pepper
R0000262	cayenne
R0000262	chickpea
R0000262	coriander_oil
R0000262	cumin
R0000262	sunflower_oil
R0000262	tamarind
R0000263	banana
R0000263	cardamom
R0000263	egg
R0000263	ghee
R0000263	wheat
R0000264	bread
R0000264	capsicum
R0000264	coriander
R0000264	garam_masala
R0000264	olive
R0000264	onion
R0000264	sambar_powder
R0000264	sunflower_oil
R0000264	tomato
R0000265	black_pepper
R0000265	cumin
R0000265	curry_leaf
R0000265	olive
R0000266	asafoetida
R0000266	black_pepper
R0000266	curry_leaf
R0000266	fennel
R0000266	ghee
R0000266	tamarind
R0000267	green_bell_pepper
R0000267	mung_bean
R0000267	onion
R0000267	sunflower_oil
R0000268	asafoetida
R0000268	black_bean
R0000268	black_mustard_seed_oil
R0000268	cayenne
R0000268	coconut
R0000268	cumin
R0000268	curry_leaf
R0000268	sesame_seed
R0000268	sunflower_oil
R0000268	tamarind
R0000269	black_mustard_seed_oil
R0000269	cumin
R0000269	curry_leaf
R0000269	ghee
R0000269	pigeon_pea
R0000269	pineapple
R0000269	rasam_powder
R0000269	tomato
R0000270	banana
R0000270	black_bean
R0000270	black_mustard_seed_oil
R0000270	cayenne
R0000270	curry_leaf
R0000270	sunflower_oil
R0000270	turmeric
R0000271	asafoetida
R0000271	banana
R0000271	black_bean
R0000271	black_mustard_seed_oil
R0000271	cayenne
R0000271	chickpea
R0000271	fenugreek
R0000271	green_bell_pepper
R0000271	onion
R0000271	sunflower_oil
R0000271	tamarind
R0000271	turmeric
R0000272	asafoetida
R0000272	banana
R0000272	cayenne
R0000272	rice
R0000273	black_bean
R0000273	rice
R0000273	sunflower_oil
R0000274	black_mustard_seed_oil
R0000274	curry_leaf
R0000274	garam_masala
R0000274	green_bell_pepper
R0000274	onion
R0000274	rice
R0000274	sunflower_oil
R0000274	turmeric
R0000275	cayenne
R0000275	chickpea
R0000275	coriander
R0000275	corn_grit
R0000275	curry_leaf
R0000275	green_bell_pepper
R0000275	onion
R0000275	rice
R0000275	sunflower_oil
R0000276	asafoetida
R0000276	black_pepper
R0000276	butter
R0000276	cashew
R0000276	cumin
R0000276	ghee
R0000276	mung_bean
R0000276	rice
R0000276	turmeric
R0000277	black_pepper
R0000277	cashew
R0000277	cumin
R0000277	ghee
R0000277	mung_bean
R0000277	rice
R0000278	black_bean
R0000278	chickpea
R0000278	coconut
R0000278	rice
R0000278	sunflower_oil
R0000279	asafoetida
R0000279	black_bean
R0000279	black_mustard_seed_oil
R0000279	cayenne
R0000279	fenugreek
R0000279	green_bell_pepper
R0000279	pigeon_pea
R0000279	potato
R0000279	sunflower_oil
R0000279	tamarind
R0000279	turmeric
R0000280	asafoetida
R0000280	black_bean
R0000280	black_mustard_seed_oil
R0000280	coriander
R0000280	curry_leaf
R0000280	fenugreek
R0000280	sesame_oil
R0000280	shallot
R0000280	tamarind
R0000280	turmeric
R0000281	cardamom
R0000281	cashew
R0000281	milk
R0000281	poppy_seed
R0000281	raisin
R0000281	rice
R0000282	cayenne
R0000282	potato
R0000282	sunflower_oil
R0000282	turmeric
R0000283	black_mustard_seed_oil
R0000283	cayenne
R0000283	curry_leaf
R0000283	green_bell_pepper
R0000283	potato
R0000283	sunflower_oil
R0000284	cayenne
[truncated: 1,351 more rows]

## Sheet: Ingredient Alias Category
Ingredient Name	Aliased Ingredient Name	Category
all spice powder	all_spice	spice
almond essence	almond	nut/seed
almond paste	almond	nut/seed
almond slivers	almond	nut/seed
almonds	almond	nut/seed
anaardana	pomegranate	fruit
aniseed	anise	spice
aniseed powder	anise	spice
apple	apple	fruit
apple rings	apple	fruit
apricot puree	apricot	fruit
asafoetida	asafoetida	spice
ash gourd	ash_gourd	vegetable
asparagus	asparagus	vegetable
avocado	avocado	fruit
baby corn	corn	cereal/crop
baby onions	onion	vegetable
baby potatoes	potato	vegetable
baked beans	bean	vegetable
banana	banana	fruit
banana leaves	banana	fruit
basil	basil	herb
bayleaf	bay_laurel	spice
bean sprouts	bean	vegetable
beaten rice	rice	cereal/crop
beaten rice (poha)	rice	cereal/crop
beetroot	beet_root	vegetable
besan	chickpea	pulse
bhavanagari chillies	green_bell_pepper	vegetable
bhuna jeera	cumin	spice
bitter gourd	bitter_gourd	vegetable
black cardamom	cardamom	spice
black currants	black_currant	fruit
black gram dal	black_bean	pulse
black grapes	grape	fruit
black pepper	black_pepper	spice
black peppercorns	black_pepper	spice
blanched almonds	almond	nut/seed
blueberry	blueberry	fruit
boiled chawli	southern_pea	pulse
boiled sprouted moong	mung_bean	pulse
boiled yellow moong dal	mung_bean	pulse
bottle gourd	bottle_gourd	vegetable
bread	bread	cereal/crop
bread croutons	bread	cereal/crop
bread crumbs	bread	cereal/crop
bread loaf	bread	cereal/crop
bread sticks	bread	cereal/crop
bread toast	crisp_bread	cereal/crop
breadcrumb	bread	cereal/crop
brinjal	egg_plant	vegetable
broken wheat	wheat	cereal/crop
brown bread	wheaten_bread	cereal/crop
brown rice	brown_rice	cereal/crop
buckwheat	buckwheat	cereal/crop
buckwheat flour	buckwheat	cereal/crop
burger buns	bread	cereal/crop
butter	butter	dairy
buttermilk	buttermilk	dairy
cabbage	cabbage	vegetable
camphor	camphor	additive
canned asparagus	asparagus	vegetable
canned cherries	cherry	fruit
canned mushrooms	mushroom	vegetable
canned pineapple	pineapple	fruit
canola oil	canola_oil	plant derivative
capsicum	capsicum	plant
caraway seeds	caraway_seed	nut/seed
cardamom	cardamom	spice
cardamom powder	cardamom	spice
carom seeds	carom_seed	spice
carrot	carrot	vegetable
cashewnuts	cashew	nut/seed
cauliflower	cauliflower	vegetable
chaat masala	chaat_masala	spice
chana dal	chickpea	pulse
chard	chard	vegetable
chawli	southern_pea	pulse
cheese cubes	cheese	dairy
cheese slices	cheese	dairy
cheese spread	cheese	dairy
cherry	cherry	fruit
cherry tomatoes	tomato	vegetable
chicken	chicken	meat
chicken masala powder	chicken_masala_powder	spice
chilli powder	cayenne	spice
chilli sauce	green_bell_pepper	vegetable
chillie powder	cayenne	spice
chocolate	cocoa	nut/seed
chola dal	chickpea	pulse
chole	chickpea	pulse
chole masala	chole_masala	spice
cider vinegar	cider_vinegar	plant derivative
cinnamon	cinnamon	spice
cloves	clove	spice
cluster beans	cluster_bean	vegetable
cocoa powder	cocoa	nut/seed
coconut	coconut	nut/seed
coconut cream	coconut	nut/seed
coconut essence	coconut	nut/seed
coconut grated	coconut	nut/seed
coconut milk	coconut	nut/seed
coconut milk powder	coconut	nut/seed
coconut oil	coconut_oil	nut/seed
colocassia	colocasia	plant
colocassia leaves	colocasia	plant
condensed milk	milk	dairy
cooking cheese	cheese	dairy
coriander	coriander	spice
coriander leaves	coriander	spice
coriander paste	coriander	spice
coriander powder	coriander	spice
coriander seeds	coriander_oil	plant derivative
coriander-cumin seeds powder	coriander_cumin_seeds_powder	spice
corn leaves	corn	cereal/crop
cornflour	corn_grit	cereal/crop
crab	crab	fish/seafood
cream	cream	dairy
cream cheese	cheese	dairy
cream style corn	corn	cereal/crop
crushed black pepper	black_pepper	spice
cucumber	cucumber	vegetable
cumin seeds	cumin	spice
curds	buttermilk	dairy
curry leaves	curry_leaf	plant
curry powder	curry_powder	spice
custard apple	custard_apple	fruit
custard apple pulp	custard_apple	fruit
dabeli masala	dabeli_masala	spice
dates	date	fruit
degi mirch	cayenne	spice
dessert apples	apple	fruit
dessicated coconut	coconut	nut/seed
dhania masala	coriander	spice
dill leaves	dill	herb
dried apricots	apricot	fruit
dried basil	basil	herb
dried fenugreek leaves	fenugreek	herb
dried figs	fig	fruit
dried ginger	ginger	spice
dried ginger powder	ginger	spice
dried mango powder	mango	fruit
dried oregano	oregano	spice
drinking chocolate	cocoa	nut/seed
drumstick leaves	drumstick_leaf	plant
dry coconut	coconut	nut/seed
dry red chilli flakes	cayenne	spice
dry white wine	white_wine	beverage
dry yeast	yeast	plant
egg	egg	animal_product
eggs	egg	animal_product
fennel seeds	fennel	spice
fenugreek	fenugreek	herb
fenugreek seeds	fenugreek	herb
fenugreek seeds powder	fenugreek	herb
feta cheese	feta_cheese	dairy
flavoured whipped cream	cream	dairy
flax seeds	flax_seed	nut/seed
french beans	french_bean	vegetable
french bread	bread	cereal/crop
fresh apricot	apricot	fruit
fresh cream	cream	dairy
fresh green garlic	garlic	vegetable
fresh kokum	garcinia_indica	fruit
fresh oregano	oregano	spice
fresh turmeric	turmeric	spice
fresh yeast	yeast	plant
freshly ground black pepper	black_pepper	spice
garam masala	garam_masala	spice
garlic	garlic	vegetable
garlic powder	garlic	vegetable
ghee	ghee	dairy
ginger	ginger	spice
ginger paste	ginger	spice
ginger-garlic paste	ginger_garlic_paste	spice
ginger-green chilli paste	green_bell_pepper	vegetable
glace cherry	cherry	fruit
goda masala	goda_masala	spice
gongura	kenaf	plant
grapefruit	grape	fruit
grapes	grape	fruit
grated coconut	coconut	nut/seed
green chilli	green_bell_pepper	vegetable
green chilli paste	green_bell_pepper	vegetable
green chilli pickle	green_bell_pepper	vegetable
green chilli sauce	green_bell_pepper	vegetable
green chillies	green_bell_pepper	vegetable
green moong dal	mung_bean	pulse
green peas	pea	vegetable
green tomatoes	tomato	vegetable
grind coconut	coconut	nut/seed
grind ginger garlic and coriander leaves	grind_ginger_garlic_and_coriander_leaves	spice
groundnut oil	peanut_oil	plant derivative
guava	guava	fruit
gulkand	rose	flower
hara chana	chickpea	pulse
honey	honey	animal_product
honeydew melon	honeydew	fruit
hung curds	buttermilk	dairy
iceberg lettuce	lettuce	vegetable
jackfruit	jackfruit	fruit
jal jeera powder	jal_jeera_powder	spice
jalapenos	jalapeno	vegetable
kaali mirch	black_pepper	spice
kabuli chana	chickpea	pulse
kala chana	chickpea	pulse
kashmiri chilli powder	cayenne	spice
kebab masala	kebab_masala	spice
kewda essence	pandanus_fasicularis	fruit
kewra water	pandanus_fasicularis	fruit
khus syrup	vetiver	plant derivative
kitchen king masala	kitchen_king_masala	spice
kiwi	kiwi	fruit
kokum	garcinia_indica	fruit
ladies finger	okra	vegetable
lemon	lemon	fruit
lemon drink	lemon	fruit
lemongrass	lemongrass_oil	herb
lettuce	lettuce	vegetable
long	clove	spice
long grained rice (basmati)	rice_basmati	cereal/crop
lotus seeds	lotus_oil	plant derivative
lotus stem	lotus_oil	plant derivative
low fat butter	butter	dairy
low fat buttermilk	buttermilk	dairy
low fat cream	cream	dairy
low fat curds	buttermilk	dairy
low fat milk	milk	dairy
low fat paneer	paneer	dairy
mace	mace	spice
madras curry powder	madras_curry_powder	spice
maize flour	maize	cereal/crop
malagapadi powder	cayenne	spice
mandarin orange	mandarin	fruit
mango	mango	fruit
mango essence	mango	fruit
mango pulp	mango	fruit
mango puree	mango	fruit
maple syrup	maple_syrup	plant derivative
masala peanuts	peanut	nut/seed
melon seeds	melon	vegetable
milk	milk	dairy
minced beef	beef	meat
mint leaves	mint	herb
mint paste	mint	herb
mint powder	mint	herb
moong	mung_bean	pulse
mozzarella cheese	mozzarella_cheese	dairy
mushrooms	mushroom	vegetable
muskmelon	muskmelon	fruit
mustard leaves	mustard_greens_oil	plant
mustard oil	black_mustard_seed_oil	plant derivative
mustard paste	mustard	plant derivative
mustard powder	black_mustard_seed_oil	plant derivative
mustard sauce	mustard	plant derivative
mustard seed	black_mustard_seed_oil	plant derivative
mustard seeds	black_mustard_seed_oil	plant derivative
mutton	mutton	meat
nigella seeds	nigella_seed	nut/seed
nutmeg	nutmeg	nut/seed
oats	oat	cereal/crop
oil	sunflower_oil	plant derivative
olive oil	olive	fruit
olives	olive	fruit
onion	onion	vegetable
onion paste	onion	vegetable
onion puree	onion	vegetable
onion rings	onion	vegetable
onions	onion	vegetable
orange	orange	fruit
orange crush	orange	fruit
orange juice	orange_juice	fruit
orange rind	orange	fruit
orange squash	orange	fruit
pak choi	cabbage	vegetable
panch phoron seeds	panch_phoron_seeds	spice
paneer	cottage_cheese	dairy
papaya	papaya	fruit
par-boiled potatoes	potato	vegetable
par-boiled rice	rice	cereal/crop
parboiled sprouted moong	mung_bean	pulse
parsley	parsley	vegetable
peanut butter	peanut_butter	plant derivative
peanuts	peanut	nut/seed
peppercorns	black_pepper	spice
pickled jalapeno	jalapeno	vegetable
pineapple	pineapple	fruit
pineapple juice	pineapple	fruit
pineapple tidbits	pineapple	fruit
pistachios	pistachio	nut/seed
pomegranate	pomegranate	fruit
pomegranate powder	pomegranate	fruit
pomegranate seeds	pomegranate	fruit
poppy seeds	poppy_seed	nut/seed
potato fingers	potato	vegetable
potato salli	potato	vegetable
potato wafers	potato	vegetable
potatoes	potato	vegetable
powdered almonds	almond	nut/seed
powdered peanuts	peanut	nut/seed
prawns	prawn	fish/seafood
prepared mustard	mustard	plant derivative
processed cheese	cheese	dairy
puffed rice	rice	cereal/crop
pulao masala	pulao_masala	spice
purple yam	yam	vegetable
radish	radish	vegetable
radish leaves	radish	vegetable
raisin	raisin	fruit
raisins	raisin	fruit
rajma	kidney_bean	pulse
rangoon vaal	bean	vegetable
rasam powder	rasam_powder	spice
raw banana	banana	fruit
raw jackfruit	jackfruit	fruit
raw mango	mango	fruit
raw peanuts	peanut	nut/seed
red capsicum	green_bell_pepper	vegetable
red chilli paste	cayenne	spice
red chillies	cayenne	spice
red pumpkin	pumpkin	vegetable
red radish	radish	vegetable
red rice	rice	cereal/crop
rice	rice	cereal/crop
rice flour	rice	cereal/crop
rice semolina	rice	cereal/crop
rice vermicelli	rice	cereal/crop
ricotta cheese	ricotta_cheese	dairy
roasted almonds	roasted_almond	nut/seed
roasted cashewnuts	cashew	nut/seed
roasted chana dal	chickpea	pulse
roasted corn seeds	corn	cereal/crop
roasted fennel seeds powder	fennel	spice
roasted onion	roasted_onion	vegetable
roasted pistachios	pistachio	nut/seed
rose	rose	flower
rose essence	rose	flower
rose petals	rose	flower
rose syrup	rose	flower
rose water	rose	flower
round brinjals	egg_plant	vegetable
round red chillies	cayenne	spice
rum	rum	beverage
safed vatana	pea	vegetable
saffron	saffron	spice
salted peanuts	peanut	nut/seed
sambar powder	sambar_powder	spice
sambhar powder	sambar_powder	spice
sandalwood	sandalwood	plant
sesame oil	sesame_oil	plant derivative
sesame seeds	sesame_seed	nut/seed
shallots	shallot	vegetable
slit green chillies	green_bell_pepper	vegetable
soy sauce	soy_sauce	plant derivative
soya chunks	soybean	vegetable
soya flour	soybean	vegetable
soya granules	soybean	vegetable
soya milk	soybean	vegetable
soya oil	soybean_oil	plant derivative
soyabean	soybean	vegetable
soyabeans	soybean	vegetable
spinach	spinach	vegetable
split coriander seeds	coriander	spice
split fenugreek seeds	fenugreek	herb
split mustard seeds	black_mustard_seed_oil	plant derivative
spring onions	onion	vegetable
sprouted moong	mung_bean	pulse
sprouted vaal	pea	vegetable
sprouted wheat	wheat	cereal/crop
star anise	anise	spice
strawberry	strawberry	fruit
sultanas	grape	fruit
sundaikkai vatthal	turkey_berry	fruit
sunflower seeds	sunflower_oil	plant derivative
sweet corn cob	corn	cereal/crop
sweet corn kernels	corn	cereal/crop
sweet lime	citrus_limetta_oil	fruit
sweet potato	sweet_potato	vegetable
tamarind	tamarind	spice
tamarind pulp	tamarind	spice
tamarind water	tamarind	spice
tandoori masala	tandoori_masala	spice
tea	tea	plant derivative
tea bags	tea	plant derivative
tea leaves	tea_leaf_oil	plant derivative
tender coconut	coconut	nut/seed
tomato	tomato	vegetable
tomato puree	tomato	vegetable
tomatoes	tomato	vegetable
toovar	pigeon_pea	pulse
toovar dal	pigeon_pea	pulse
turmeric leaves	turmeric	spice
turmeric powder	turmeric	spice
turnip	turnip	vegetable
unbeaten whipped cream	cream	dairy
urad	black_bean	pulse
urad dal	black_bean	pulse
urad dal flour	black_bean	pulse
urad dal grind	black_bean	pulse
vaal	pea	vegetable
vanilla essence	vanilla_oil	plant derivative
vinegar	vinegar	plant derivative
walnuts	walnut	nut/seed
waterchestnut flour	waterchestnut	fruit
watermelon	watermelon	fruit
wheat	wheat	cereal/crop
wheat bran	wheat	cereal/crop
wheat germ	wheat	cereal/crop
white butter	butter	dairy
white corn cob	corn	cereal/crop
white corn kernels	corn	cereal/crop
white pepper powder	white_pepper	spice
white peppercorn	white_pepper	spice
white wine	white_wine	beverage
whole dry kashmiri red chillies	cayenne	spice
whole wheat flour	wheat	cereal/crop
yam	yam	vegetable
yellow cucumber	cucumber	vegetable
yellow moong dal	mung_bean	pulse
yellow moong dal flour	mung_bean	pulse
yellow mustard seeds	mustard	plant derivative
zucchini	zucchini	vegetable
