# Supplementary material for: Analysis of Food Pairing in Regional Cuisines of India
Source: PLoS One. 2015 Oct 2;10(10):e0139539. doi: 10.1371/journal.pone.0139539 (PMC4592201; doi:10.1371/journal.pone.0139539)
Supplement: S2 Dataset — Flavor compounds in each ingredient and their corresponding CAS number. (XLSX) [file pone.0139539.s006.xlsx]

## Sheet: Ingredient ID Compound ID
Aliased Ingredient ID	Compound ID
7	37
7	79
7	132
7	157
7	165
7	177
7	243
7	250
7	260
7	273
7	295
7	348
7	361
7	378
7	393
7	434
7	442
7	460
7	518
7	519
7	602
7	620
7	628
7	632
7	704
7	737
7	767
7	778
7	793
7	867
7	886
7	957
7	965
7	971
7	1012
7	1021
7	1069
7	1092
9	19
9	40
9	59
9	62
9	63
9	64
9	72
9	84
9	107
9	113
9	118
9	158
9	173
9	176
9	183
9	189
9	193
9	195
9	196
9	198
9	199
9	211
9	228
9	229
9	243
9	249
9	256
9	272
9	275
9	285
9	287
9	292
9	294
9	299
9	313
9	317
9	338
9	340
9	363
9	384
9	391
9	397
9	398
9	400
9	402
9	408
9	410
9	424
9	431
9	445
9	462
9	472
9	487
9	517
9	524
9	533
9	550
9	554
9	555
9	556
9	558
9	560
9	595
9	599
9	600
9	619
9	638
9	639
9	645
9	654
9	656
9	657
9	662
9	667
9	669
9	670
9	676
9	693
9	696
9	697
9	704
9	710
9	712
9	719
9	724
9	729
9	730
9	734
9	742
9	753
9	764
9	768
9	771
9	772
9	786
9	798
9	806
9	811
9	818
9	827
9	831
9	836
9	841
9	849
9	850
9	858
9	861
9	864
9	867
9	871
9	890
9	893
9	902
9	904
9	909
9	911
9	918
9	920
9	926
9	937
9	948
9	958
9	961
9	962
9	968
9	972
9	978
9	980
9	984
9	985
9	990
9	997
9	1004
9	1007
9	1023
9	1027
9	1030
9	1040
9	1042
9	1043
9	1049
9	1054
9	1064
9	1082
9	1104
15	117
18	72
18	107
18	195
18	541
18	568
18	669
18	871
18	890
18	1064
35	748
35	876
35	879
41	0
41	13
41	22
41	37
41	40
41	62
41	63
41	75
41	84
41	86
41	93
41	97
41	107
41	117
41	118
41	121
41	136
41	140
41	157
41	177
41	189
41	198
41	199
41	203
41	211
41	212
41	220
41	228
41	229
41	243
41	245
41	247
41	249
41	269
41	272
41	275
41	285
41	292
41	294
41	299
41	311
41	316
41	317
41	338
41	340
41	345
41	346
41	358
41	362
41	368
41	369
41	390
41	400
41	402
41	415
41	419
41	423
41	424
41	430
41	442
41	466
41	482
41	484
41	490
41	515
41	524
41	534
41	541
41	545
41	549
41	550
41	554
41	555
41	556
41	567
41	595
41	599
41	600
41	610
41	619
41	628
41	638
41	645
41	647
41	656
41	657
41	661
41	667
41	670
41	693
41	704
41	719
41	724
41	734
41	735
41	737
41	753
41	756
41	761
41	764
41	766
41	768
41	772
41	779
41	786
41	787
41	798
41	806
41	811
41	818
41	822
41	827
41	836
41	841
41	847
41	850
41	861
41	880
41	890
41	893
41	902
41	904
41	909
41	911
41	912
41	918
41	920
41	926
41	947
41	958
41	960
41	962
41	972
41	978
41	980
41	983
41	984
41	985
41	987
41	990
41	991
41	997
41	1004
41	1007
41	1013
41	1029
41	1030
41	1040
41	1043
41	1049
41	1050
41	1054
41	1064
41	1079
41	1080
41	1082
41	1084
41	1092
41	1102
41	1104
46	56
46	86
46	93
46	131
46	136
46	156
46	174
46	203
46	235
46	243
46	273
46	292
46	296
46	317
46	325
46	384
46	400
46	423
46	424
46	426
46	434
46	449
46	473
46	519
46	554
46	586
46	599
46	610
46	612
46	628
46	645
46	650
46	657
46	673
46	684
46	703
46	704
46	730
46	734
46	757
46	761
46	764
46	772
46	786
46	793
46	798
46	806
46	825
46	847
46	862
46	900
46	909
46	954
46	988
46	990
46	1015
46	1021
46	1026
46	1040
46	1062
46	1064
46	1082
46	1092
46	1102
64	50
64	86
64	90
64	91
64	136
64	146
64	174
64	179
64	198
64	240
64	292
64	316
64	317
64	338
64	357
64	519
64	549
64	566
64	567
64	600
64	647
64	664
64	704
64	719
64	734
64	737
64	768
64	772
64	783
64	787
64	800
64	821
64	866
64	867
64	905
64	918
64	919
64	954
64	958
64	971
64	980
64	985
64	991
64	1001
64	1004
64	1015
64	1016
64	1021
64	1030
64	1036
64	1040
64	1046
64	1049
64	1064
64	1102
69	9
69	20
69	40
69	56
69	72
69	81
69	84
69	86
69	93
69	105
69	108
69	118
69	121
69	136
69	147
69	157
69	158
69	166
69	172
69	195
69	198
69	203
69	211
69	218
69	229
69	234
69	241
69	243
69	268
69	275
69	278
69	285
69	292
69	298
69	299
69	301
69	311
69	317
69	338
69	344
69	357
69	358
69	363
69	369
69	384
69	391
69	400
69	406
69	431
69	460
69	505
69	524
69	526
69	531
69	549
69	554
69	556
69	559
69	560
69	584
69	593
69	595
69	599
69	600
69	606
69	610
69	619
69	631
69	638
69	657
69	660
69	670
69	673
69	676
69	684
69	686
69	710
69	719
69	724
69	728
69	730
69	734
69	742
69	744
69	750
69	753
69	764
69	766
69	771
69	772
69	798
69	800
69	804
69	806
69	811
69	813
69	816
69	821
69	827
69	850
69	890
69	901
69	909
69	912
69	914
69	918
69	919
69	926
69	957
69	971
69	978
69	980
69	984
69	985
69	988
69	995
69	1013
69	1025
69	1030
69	1033
69	1036
69	1040
69	1042
69	1046
69	1049
69	1057
69	1064
69	1073
69	1077
69	1082
69	1102
88	6
88	28
88	88
88	93
88	111
88	157
88	179
88	183
88	191
88	196
88	198
88	234
88	243
88	301
88	318
88	373
88	397
88	400
88	403
88	404
88	410
88	433
88	461
88	468
88	505
88	511
88	519
88	522
88	541
88	555
88	583
88	600
88	630
88	642
88	661
88	680
88	700
88	719
88	742
88	757
88	774
88	803
88	877
88	886
88	918
88	921
88	957
88	971
88	980
88	988
88	990
88	991
88	1040
88	1067
94	50
94	68
94	90
94	131
94	136
94	155
94	156
94	158
94	229
94	249
94	257
94	292
94	296
94	345
94	397
94	424
94	431
94	449
94	628
94	645
94	657
94	684
94	704
94	705
94	734
94	761
94	772
94	798
94	806
94	862
94	922
94	947
94	1013
94	1040
94	1062
94	1064
94	1092
94	1104
98	114
98	131
98	156
98	174
98	203
98	229
98	292
98	296
98	333
98	337
98	397
98	400
98	424
98	449
98	471
98	524
98	554
98	595
98	628
98	645
98	657
98	671
98	684
98	724
98	750
98	761
98	794
98	798
98	806
98	836
98	862
98	895
98	909
98	912
98	943
98	1001
98	1030
98	1040
98	1062
98	1082
98	1092
105	40
105	84
105	93
105	136
105	173
105	195
105	198
105	229
105	243
105	275
105	298
105	317
105	357
105	358
105	369
105	391
105	419
105	424
105	490
105	524
105	549
105	550
105	554
105	556
105	584
105	600
105	606
105	667
105	719
105	724
105	725
105	734
105	761
105	764
105	772
105	798
105	806
105	811
105	850
105	890
105	911
105	914
105	918
105	984
105	990
105	1004
105	1013
105	1030
105	1033
105	1040
105	1041
114	560
114	714
116	117
116	475
116	766
117	424
117	541
117	554
117	657
117	734
117	818
117	893
117	990
127	173
127	424
127	798
133	93
133	118
133	136
133	203
133	209
133	235
133	243
133	275
133	299
133	345
133	401
133	524
133	595
133	669
133	704
133	734
133	798
133	818
133	847
133	990
133	1013
133	1054
136	125
136	175
136	273
136	388
136	392
136	429
136	445
136	472
136	480
136	560
136	599
136	613
136	617
136	643
136	798
136	827
136	849
136	976
136	984
136	1004
136	1035
141	235
141	430
141	645
141	761
141	798
141	983
141	1043
142	34
142	37
142	63
142	116
142	136
142	140
142	158
142	165
142	177
142	183
142	220
142	229
142	235
142	238
142	260
142	275
142	282
142	285
142	292
142	299
142	317
142	333
142	340
142	345
142	346
142	348
142	358
142	361
142	384
142	397
142	400
142	415
142	419
142	423
142	427
142	431
142	461
142	462
142	519
142	524
142	538
142	541
142	554
142	576
142	583
142	602
142	611
142	620
142	628
142	657
142	669
142	673
142	688
142	696
142	703
142	704
142	734
142	764
142	772
142	786
142	793
142	806
142	811
142	818
142	836
142	847
142	861
142	893
142	914
142	920
142	926
142	947
142	974
142	990
142	995
142	1012
142	1015
142	1040
142	1045
142	1064
142	1070
142	1082
142	1092
142	1104
142	1127
142	1131
142	1134
142	1137
142	1159
142	1161
142	1207
142	1215
142	1252
142	1355
142	1368
142	1369
142	1370
142	1371
142	1372
142	1373
142	1374
142	1375
142	1376
142	1377
142	1378
142	1379
142	1380
142	1381
142	1382
142	1383
164	3
164	33
164	45
164	56
164	78
164	100
164	101
164	118
164	130
164	132
164	136
164	158
164	159
164	171
164	177
164	229
164	234
164	235
164	273
164	275
164	278
164	282
164	292
164	317
164	327
164	348
164	361
164	378
164	393
164	397
164	406
164	423
164	426
164	433
164	438
164	453
164	461
164	503
164	504
164	511
164	524
164	541
164	554
164	559
164	586
164	600
164	602
164	628
164	632
164	650
164	657
164	670
164	673
164	680
164	704
164	720
164	730
164	731
164	734
164	756
164	761
164	772
164	784
164	786
164	793
164	798
164	806
164	886
164	894
164	909
164	954
164	978
164	980
164	983
164	996
164	997
164	1012
164	1015
164	1040
164	1043
164	1060
164	1064
164	1069
164	1088
164	1092
164	1102
166	28
166	37
166	39
166	49
166	58
166	90
166	136
166	177
166	180
166	203
166	214
166	233
166	260
166	289
166	311
166	335
166	378
166	474
166	493
166	514
166	540
166	554
166	628
166	673
166	680
166	704
166	756
166	765
166	772
166	791
166	793
166	798
166	826
166	827
166	886
166	898
166	931
166	941
166	978
166	979
166	989
166	1015
166	1040
166	1088
166	1092
187	6
187	50
187	56
187	73
187	90
187	91
187	93
187	97
187	99
187	104
187	114
187	117
187	134
187	136
187	137
187	149
187	155
187	168
187	174
187	179
187	198
187	203
187	235
187	243
187	253
187	258
187	268
187	274
187	296
187	301
187	302
187	312
187	316
187	317
187	321
187	322
187	333
187	338
187	345
187	355
187	357
187	384
187	395
187	400
187	418
187	471
187	473
187	505
187	512
187	519
187	524
187	530
187	549
187	554
187	567
187	600
187	606
187	619
187	630
187	655
187	673
187	690
187	703
187	704
187	719
187	723
187	728
187	734
187	744
187	750
187	761
187	778
187	784
187	796
187	798
187	804
187	806
187	813
187	818
187	835
187	854
187	860
187	867
187	872
187	873
187	886
187	918
187	946
187	947
187	957
187	971
187	974
187	980
187	984
187	985
187	988
187	999
187	1001
187	1004
187	1021
187	1029
187	1030
187	1057
187	1061
187	1064
187	1068
187	1082
187	1091
187	1093
187	1105
196	90
196	94
196	177
196	327
196	393
196	428
196	576
196	602
196	628
196	673
196	700
196	704
196	715
196	757
196	767
196	791
196	793
196	974
203	94
204	0
204	63
204	93
204	97
204	117
204	121
204	203
204	229
204	243
204	272
204	275
204	285
204	292
204	299
204	338
204	340
204	345
204	346
204	358
204	368
204	369
204	402
204	415
204	419
204	423
204	430
204	442
204	482
204	515
204	524
204	541
204	545
204	554
204	556
204	567
204	595
204	599
204	600
204	610
204	619
204	628
204	647
204	656
204	657
204	704
204	724
204	734
204	753
204	761
204	764
204	766
204	772
204	786
204	787
204	798
204	806
204	811
204	818
204	836
204	847
204	861
204	890
204	893
204	902
204	911
204	918
204	920
204	947
204	960
204	962
204	978
204	980
204	983
204	984
204	1004
204	1007
204	1013
204	1040
204	1043
204	1049
204	1054
204	1064
204	1082
204	1092
204	1102
204	1104
205	40
205	62
205	63
205	84
205	90
205	118
205	139
205	158
205	177
205	196
205	203
205	229
205	243
205	249
205	255
205	272
205	275
205	292
205	299
205	340
205	345
205	369
205	384
205	397
205	400
205	405
205	406
205	424
205	431
205	435
205	442
205	445
205	490
205	519
205	524
205	549
205	550
205	554
205	555
205	563
205	595
205	599
205	600
205	619
205	645
205	651
205	657
205	671
205	704
205	719
205	734
205	742
205	764
205	772
205	791
205	798
205	811
205	836
205	880
205	890
205	902
205	909
205	912
205	918
205	920
205	929
205	972
205	984
205	997
205	1004
205	1040
205	1064
205	1082
205	1104
210	131
210	134
210	156
210	179
210	296
210	449
210	628
210	684
210	862
210	1062
210	1092
248	13
248	19
248	20
248	40
248	49
248	54
248	59
248	62
248	72
248	73
248	84
248	86
248	93
248	95
248	107
248	118
248	136
248	147
248	157
248	158
248	160
248	166
248	172
248	173
248	174
248	175
248	177
248	189
248	193
248	195
248	196
248	198
248	199
248	200
248	203
248	205
248	209
248	211
248	215
248	220
248	228
248	229
248	231
248	243
248	249
248	256
248	262
248	272
248	274
248	275
248	285
248	287
248	292
248	294
248	299
248	300
248	311
248	316
248	317
248	333
248	338
248	345
248	356
248	357
248	369
248	390
248	397
248	398
248	400
248	403
248	406
248	413
248	419
248	424
248	427
248	429
248	435
248	440
248	445
248	447
248	453
248	456
248	465
248	481
248	482
248	487
248	489
248	490
248	495
248	507
248	510
248	512
248	520
248	524
248	526
248	528
248	529
248	531
248	533
248	541
248	548
248	550
248	554
248	555
248	556
248	559
248	560
248	562
248	584
248	594
248	595
248	599
248	600
248	619
248	645
248	646
248	654
248	656
248	657
248	662
248	667
248	670
248	686
248	689
248	697
248	704
248	714
248	719
248	724
248	730
248	734
248	741
248	742
248	748
248	753
248	764
248	772
248	776
248	786
248	798
248	800
248	806
248	808
248	811
248	813
248	818
248	819
248	823
248	841
248	847
248	849
248	850
248	859
248	871
248	875
248	880
248	890
248	893
248	902
248	903
248	904
248	909
248	911
248	912
248	915
248	916
248	918
248	926
248	947
248	960
248	961
248	971
248	972
248	978
248	982
248	984
248	985
248	990
248	995
248	1000
248	1001
248	1002
248	1004
248	1007
248	1013
248	1023
248	1025
248	1027
248	1028
248	1030
248	1038
248	1042
248	1049
248	1054
248	1064
248	1072
248	1080
248	1082
248	1104
251	37
251	177
251	235
251	260
251	350
251	424
251	426
251	599
251	628
251	673
251	704
251	734
251	761
251	793
251	886
251	946
251	984
251	985
251	1012
251	1069
251	1088
251	1092
256	4
256	44
256	75
256	182
256	183
256	278
256	283
256	295
256	327
256	347
256	442
256	519
256	540
256	602
256	650
256	673
256	700
256	757
256	767
256	784
256	847
256	930
256	954
260	18
260	38
260	73
260	84
260	86
260	93
260	97
260	107
260	121
260	136
260	153
260	158
260	174
260	177
260	183
260	194
260	200
260	203
260	215
260	229
260	234
260	243
260	246
260	249
260	272
260	275
260	284
260	285
260	292
260	299
260	326
260	338
260	345
260	369
260	398
260	424
260	439
260	442
260	482
260	519
260	524
260	534
260	541
260	549
260	553
260	554
260	555
260	556
260	559
260	560
260	583
260	589
260	595
260	599
260	600
260	603
260	606
260	619
260	622
260	623
260	627
260	657
260	661
260	675
260	686
260	704
260	716
260	719
260	724
260	734
260	737
260	742
260	747
260	753
260	756
260	764
260	766
260	772
260	787
260	791
260	798
260	811
260	818
260	822
260	868
260	869
260	885
260	890
260	907
260	912
260	918
260	920
260	931
260	941
260	954
260	957
260	960
260	961
260	971
260	972
260	977
260	978
260	980
260	984
260	990
260	999
260	1013
260	1021
260	1040
260	1050
260	1061
260	1064
260	1082
260	1087
260	1095
260	1102
260	1104
266	243
266	784
266	921
266	1015
289	26
289	40
289	56
289	73
289	84
289	86
289	91
289	93
289	97
289	131
289	134
289	136
289	156
289	158
289	161
289	166
289	174
289	179
289	198
289	229
289	235
289	243
289	251
289	267
289	275
289	278
289	288
289	292
289	296
289	299
289	317
289	320
289	332
289	333
289	343
289	345
289	357
289	369
289	384
289	400
289	402
289	405
289	426
289	439
289	444
289	449
289	460
289	471
289	473
289	519
289	524
289	541
289	546
289	549
289	554
289	559
289	580
289	595
289	597
289	600
289	602
289	608
289	628
289	644
289	657
289	669
289	676
289	684
289	704
289	719
289	724
289	734
289	737
289	747
289	756
289	764
289	766
289	771
289	772
289	778
289	786
289	792
289	793
289	794
289	798
289	804
289	806
289	811
289	813
289	834
289	837
289	847
289	848
289	850
289	857
289	862
289	865
289	873
289	876
289	905
289	909
289	913
289	918
289	919
289	922
289	929
289	954
289	957
289	969
289	971
289	980
289	1012
289	1015
289	1023
289	1040
289	1049
289	1062
289	1082
289	1092
298	40
298	56
298	69
298	73
298	84
298	93
298	107
298	108
298	118
298	136
298	143
298	159
298	166
298	174
298	196
298	198
298	204
298	205
298	211
298	215
298	218
298	241
298	243
298	249
298	256
298	262
298	274
298	275
298	280
298	281
298	282
298	288
298	292
298	294
298	299
298	301
298	317
298	324
298	345
298	357
298	358
298	363
298	372
298	390
298	395
298	397
298	398
298	400
298	406
298	410
298	411
298	423
298	424
298	431
298	435
298	463
298	466
298	469
298	515
298	519
298	524
298	554
298	555
298	556
298	583
298	591
298	595
298	597
298	599
298	600
298	606
298	619
298	634
298	645
298	656
298	657
298	670
298	674
298	684
298	697
298	704
298	719
298	724
298	730
298	744
298	753
298	761
298	772
298	779
298	798
298	800
298	811
298	816
298	822
298	825
298	837
298	841
298	847
298	861
298	875
298	880
298	890
298	892
298	893
298	902
298	909
298	912
298	913
298	918
298	920
298	922
298	925
298	926
298	927
298	941
298	957
298	958
298	968
[truncated: 9,810 more rows]

## Sheet: Compounds and CAS number
Compound ID	Compound Name	CAS Number
0	jasmone	488-10-8
1	5-methylhexanoic_acid	628-46-6
3	1-methyl-3-methoxy-4-isopropylbenzene	1076-56-8
4	methyl-3-phenylpropionate	103-25-3
5	3-mercapto-2-methylpentan-1-ol_(racemic)	227456-27-1
6	ethyl-3-hydroxybutyrate	5405-41-4
9	methyl_2-methylthiobutyrate	42075-45-6
10	2-(1-methylpropyl)thiazole	18277-27-5
11	octyl_propionate	142-60-9
13	l-_and_dl-alanine	302-72-7
17	(z)-3-hexenyl_propionate	33467-74-2
18	(+/?)-1-phenylethylmercaptan	6263-65-6
19	3,5-diethyl-2-methylpyrazine	18138-05-1
20	lactic_acid	598-82-3
22	methylsulfinylmethane	8070-53-9
24	lauryl_acetate	112-66-3
25	4-methoxy-2-methyl-2-butanethiol	94087-83-9
26	4-heptanone	123-19-3
27	benzothiazole	95-16-9
28	p-menthan-2-ol	499-69-4
30	terpinyl_propionate	80-27-3
31	(z)-3-hexenyl_valerate	35852-46-1
32	(+/?)-(2,6,6-trimethyl-2-hydroxycyclohexylidene)_ace-tic_acid_g-lactone	15356-74-8
33	2,6,6-trimethyl-1,2-cyclohexen-1-carboxaldehyde	977045-71-8
34	2-acetylfuran	1192-62-7
35	nonyl_acetate	143-13-5
37	4'-methylacetophenone	122-00-9
38	4-hydroxy-3-methoxybenzoic_acid	121-34-6
39	hexyl_isovalerate	10032-13-0
40	2-methylpyrazine	109-08-0
42	isopropyl_hexanoate	2311-46-8
43	4-allyl-2,_6-dimethoxyphenol	6627-88-9
44	octyl_acetate	112-14-1
45	p-mentha-1,8-dien-7-al	2111-75-3
48	p-ethylphenol	123-07-9
49	3-octyl_acetate	4864-61-3
50	isoamyl_formate	110-45-2
51	pyroligneous_acid	8030-97-5
52	3-ethylpyridine	536-78-7
53	methyl_p-hydroxybenzoate	99-76-3
54	disodium_5'-inosinate	4691-65-0
56	isoamyl_acetate	123-92-2
58	cis-3-hexenyl_isovalerate	35154-45-1
59	2-isobutyl-3-methylpyrazine	13925-06-9
60	2-ethylhexanethiol	7341-17-5
61	geranyl_butyrate	106-29-6
62	trans,_trans-2,4-hexadienal	142-83-6
63	3-penten-2-one	625-33-2
64	2-dodecenal	4826-62-4
65	n-butyl_valerate	591-68-4
68	4-methyl-2,3-pentanedione	7493-58-5
69	hydroxynonanoic_acid,_d-lactone	3301-94-8
71	methyl_thiobutyrate	2432-51-1
72	l-tyrosine	60-18-4
73	g-dodecalactone	2305-05-07
74	(z)-3-hexenyl_(e)-2-butenoate	65405-80-3
75	3,7-dimethyl-1,3,6-octatriene	13877-91-3
76	2-trans-6-cis-dodecadienal	21662-13-5
77	isobutyl_2-butenoate	589-66-2
78	2,6-dimethyl-5-heptenal	106-72-9
79	methyl_citronellate	2270-60-2
81	isoamyl_octanoate	2035-99-6
83	4-ethyloctanoic_acid	16493-80-4
84	2,3-dimethylpyrazine	5910-89-4
86	ethyl_butyrate	105-54-4
87	difurfuryl_ether	4437-22-3
88	valencene	4630-07-03
90	menthol	89-78-1
91	methyl_valerate	624-24-8
92	diphenyl_ether	101-84-8
93	g-hexalactone	695-06-7
94	p-methoxybenzaldehyde	123-11-5
95	tolualdehydes,_mixed_o-,_m-,_p-	1334-78-7
96	propenyl_propyl_disulfide	5905-46-4
97	3-hexanol	623-37-0
99	(+/?)-ethyl_3-acetoxy-2-methylbutyrate	139564-43-5
100	(z)-8-tetradecenal	169054-69-7
101	b-caryophyllene	87-44-5
103	dl-(3-amino-3-carboxypropyl)dimethylsulfonium_chloride	1115-84-0
104	ethyl-3-methylthiopropionate	13327-56-5
105	pyruvic_acid	127-17-3
107	methyl-2-pyrrolyl_ketone	1072-83-9
108	isobutyraldehyde	78-84-2
110	cis-3-hexenyl_hexanoate	31501-11-8
111	ethyl_anthranilate	87-25-2
113	1-buten-1-yl_methyl_sulfide	32951-19-2
114	2-methylbutyl_acetate	624-41-9
115	3-methylpentanoic_acid	105-43-1
116	2,6,6-trimethylcyclohexa-1,3-dienyl_methanal	116-26-7
117	allyl_isothiocyanate	57-06-7
118	2-nonanone	821-55-6
121	a-methylbenzyl_alcohol	98-85-1
125	allyl_methyl_trisulfide	34135-85-8
126	3-methyl-2-butenal	107-86-8
130	zingerone	122-48-5
131	carvyl_acetate	97-42-7
132	citronellal	106-23-0
133	cis-4-hexenal	4634-89-3
134	methyl_(methylthio)acetate	16630-66-3
135	2-methylbutyl-3-methylbutanoate	2445-77-4
136	isoamyl_alcohol	123-51-3
137	methyl-3-hexenoate	2396-78-3
138	citronellyl_valerate	7540-53-6
139	quinoline	91-22-5
140	cyclohexyl_acetate	622-45-7
143	4-[(2,6,6)-trimethyl-cyclohex-1-enyl]-but-2-en-4-one	35044-68-9
144	isoamyl_propionate	105-68-0
146	citronellyl_formate	105-85-1
147	isopentylamine	107-85-7
148	benzyl_benzoate	120-51-4
149	isobutyl_formate	542-55-2
151	vitamin_b1	67-03-8
153	isobutyl_propionate	540-42-1
154	2-methylthioacetaldehyde	23328-62-3
155	methyl_cinnamate	103-26-4
156	(d-,_l-,_dl-,_meso)_tartaric_acid	526-83-0
157	piperidine	110-89-4
158	oleic_acid	112-80-1
159	cis-3-hexenal	6789-80-6
160	2-methyl-3-furanthiol	28588-74-1
161	p-dimethoxybenzene	150-78-7
162	p-mentha-1,4(8)-dien-3-one	491-09-8
163	4-methyl-2-pentenal	5362-56-1
164	neryl_butyrate	999-40-6
165	eugenol	97-53-0
166	1-decanol	112-30-1
168	ethyl_2-(methylthio)acetate	4455-13-4
171	camphene	79-92-5
172	ethyl_methyl_disulfide	20333-39-5
173	acetylpyrazine	22047-25-2
174	methyl_butyrate	623-42-7
175	allyl_sulfide	592-88-1
176	dimethyl_succinate	106-65-0
177	b-pinene	127-91-3
179	ethyl_isobutyrate	97-62-1
180	phenethyl-2-methylbutyrate	24817-51-4
181	p-methyl_diphenyl	644-08-6
182	p-methoxycinnamaldehyde	1963-36-6
183	4-methyl-3-penten-2-one	141-79-7
184	5-ethyl-2-methylpyridine	104-90-5
185	isobutyl_isobutyrate	97-85-8
186	terpinyl_formate	2153-26-6
189	2-ethyl-3,5(6)-dimethylpyrazine	27043-05-6
191	butyl_hexanoate	626-82-4
192	2-ethylbutyric_acid	88-09-5
193	4,5-dihydro-3-(2h)thiophenone	1003-04-9
194	2,3-diethylpyrazine	15707-24-1
195	l-histidine	71-00-1
196	undecanal	112-44-7
198	valeric_acid	109-52-4
199	2-undecenal	2463-77-6
200	butyl_sulfide	544-40-1
201	amyl_butyrate	540-18-1
202	resorcinol	108-46-3
203	1-octen-3-ol	3391-86-4
204	p-cresol	106-44-5
205	delta-tetradecalactone	2721-22-4
206	phenylacetaldehyde_dimethyl_acetal	101-48-4
209	2-acetyl-5-methylfuran	1193-79-9
211	2-ethyl-5-methylpyrazine	13360-64-0
212	4-decenal	30390-50-2
214	acetanisole	100-06-1
215	benzoic_acid	65-85-0
216	citronellyl_propionate	141-14-0
217	3-(2-furyl)acrolein	623-30-3
218	d-decalactone	705-86-2
219	a-ionol	25312-34-9
220	2-ethylfuran	3208-16-0
222	butan-3-one-2-yl_butanoate	84642-61-5
223	2-methylhexanoic_acid	4536-23-6
224	o-cresol	95-48-7
225	2,6-xylenol	576-26-1
226	2-undecanol	1653-30-1
227	methyl_anthranilate	134-20-3
228	2-hexen-1-ol	2305-21-7
229	palmitic_acid	57-10-3
230	methyl_phenyl_disulfide	14173-25-2
231	methoxypyrazine	3149-28-8
232	(z)-3-hexenyl_propionate	33467-74-2
233	(z)-3-hexenyl_isobutyrate	41519-23-7
234	2-nonanol	628-99-9
235	hexanal	66-25-1
236	propyl_isovalerate	557-00-6
238	a-pinene	80-56-8
240	anisyl_alcohol	105-13-5
241	g-decalactone	706-14-9
243	hexanoic_acid	142-62-1
244	ethyl_trans-2-octenoate	7367-82-0
245	(2-furyl)-2-propanone	6975-60-6
246	1-hydroxy-2-butanone	5077-67-8
247	2-phenyl-2-butenal	4411-89-6
248	tetrahydrofurfuryl_alcohol	97-99-4
249	pyridine	110-86-1
250	hydroxycitronellal	107-75-5
251	isoamyl_benzoate	94-46-2
253	ethyl_3-hexenoate	2396-83-0
254	trans-2-methyl-2-butenoic_acid	80-59-1
255	a-hexyl_cinnamaldehyde	101-86-0
256	myristaldehyde	124-25-4
257	2,4-dihydroxybenzoic_acid	89-86-1
258	methyl_3-hydroxyhexanoate	21188-58-9
260	d-piperitone	6091-50-5
261	3,5,5-trimethyl-1-hexanol	3452-97-9
262	d-dodecalactone	713-95-1
263	cis-6-nonen-1-ol	35854-86-5
265	acetaldehyde_ethyl_(z)-3-hexenyl_acetal	28069-74-1
267	triacetin	102-76-1
268	isoamyl_hexanoate	2198-61-0
269	cis-3-hexen-1-yl_acetate	3681-71-8
270	2-(methylthio)ethanol	5271-38-5
271	4-acetoxy-2,5-dimethyl-3(2h)-furanone	4166-20-5
272	2,4-nonadienal	6750-03-04
273	terpinyl_acetate	80-26-2
274	3-hexanone	589-38-8
275	lauric_acid	143-07-7
278	isoborneol	124-76-5
280	ethyl_lactate	97-64-3
281	3-oxooctanoic_acid_glyceride	91052-68-5
282	vanillin	121-33-5
283	benzyl_formate	104-57-4
284	3,5-dimethyl-1,2,4-trithiolane	23654-92-4
285	3-(methylthio)_propionaldehyde	3268-49-3
287	5-methyl-2-thiophenecarboxaldehyde	13679-70-4
288	butyl_alcohol	71-36-3
289	3-decanol	1565-81-7
290	ethyl_thioacetate	625-60-5
292	1-octanol	111-87-5
294	2-pentenal	764-39-6
295	eugenyl_methyl_ether	93-15-2
296	methyl-3-methylthiopropionate	13532-18-8
297	p-a-dimethylbenzyl_alcohol	536-50-5
298	formic_acid	64-18-6
299	nonanoic_acid	112-05-0
300	cyclohexanecarboxylic_acid	98-89-5
301	ethyl_octanoate	106-32-1
302	2,5-dimethyl-4-methoxy-3(2h)-furanone	4077-47-8
305	1,2-dimethoxybenzene	91-16-7
306	benzyl_propionate	122-63-4
307	2-isopropyl-5-methyl-2-hexenal	35158-25-9
308	2,4-dimethylacetophenone	89-74-7
311	2-octanol	123-96-6
312	ethyl_trans-2-hexenoate	27829-72-7
313	n-furfuryl_pyrrole	1438-94-4
315	butyl_stearate	123-95-5
316	methyl_propionate	554-12-1
317	ethyl_acetate	141-78-6
318	2,6-dimethyl-10-methylene-2,6,11-dodecatrienal	60066-88-8
320	methyl_2-hexenoate	2396-77-2
321	methyl-4-methylvalerate	2412-80-8
322	acetone	67-64-1
323	2,6-dimethyl-4-heptanol	108-82-7
324	anisole	100-66-3
325	p-mentha-1,8-dien-7-ol	536-59-4
326	methyl_anisate	121-98-2
327	fenchyl_acetate	13851-11-1
328	butyl_formate	592-84-7
330	3-methylthiopropyl_isothiocyanate	505-79-3
331	p-menth-8-en-2-one	3792-53-8
332	isobutyl_benzoate	120-50-3
333	isobutyl_acetate	110-19-0
335	p-menth-1-en-3-ol	491-04-3
337	2-methylpropyl-3-methylbutyrate	589-59-3
338	furfuryl_alcohol	98-00-0
339	propyl_heptanoate	7778-87-2
340	1-methylnaphthalene	90-12-0
343	isopropyl_myristate	110-27-0
344	s-methyl_3-methylbutanethioate	23747-45-7
345	g-nonalactone	104-61-0
346	4-(2,6,6-trimethyl-cyclohexa-1,3-dienyl)but-2-en-4-one	23696-85-7
347	cinnamic_acid	621-82-9
348	limonene_(d-,l-,_and_dl-)	5989-27-5,7705-14-8,5989-54-8,5989-27-5
349	guaiene	88-84-6
350	p-menth-1-ene-9-al	29548-14-9
351	3,6-dihydro-4-methyl-2-(2-methylpropen-1-yl)-2h-pyran	1786-08-9
352	2-undecanone	112-12-9
353	5-isopropyl-2-methylpyrazine	13925-05-8
355	isoprenyl_acetate	5205-07-02
356	3-acetyl-2,5-dimethylthiophene	2530-10-01
357	isobutyric_acid	79-31-2
358	decanoic_acid	334-48-5
359	ethyl_levulinate	539-88-8
361	terpinolene	586-62-9
362	glycerol_tributyrate	60-01-5
363	2-methyl-5-vinylpyrazine	13925-08-1
366	hexyl_octanoate	1117-55-1
367	2-methylbutyl-2-methyl_butyrate	2445-78-5
368	9-octadecenal	5090-41-5
369	4-methylpentanoic_acid	646-07-1
370	p-isopropylbenzyl_alcohol	536-60-7
371	2,8-dithianon-4-en-4-carboxaldehyde	59902-01-1
372	3-oxododecanoic_acid_glyceride	91052-70-9
373	pyruvaldehyde	78-98-8
374	coumarin_(prohibited)	91-64-5
375	benzyl_acetate	140-11-4
378	thujan-4-ol	546-79-2
381	4-hexene-3-one	2497-21-4
383	2,3-dimethylbenzofuran	3782-00-1
384	2-methylbutyric_acid	116-53-0
387	(e)-2-hexenyl_hexanoate	53398-86-0
388	allyl_mercaptan	870-23-5
389	2-isopropyl-4-methylthiazole	15679-13-7
390	1-penten-3-one	1629-58-9
391	trans,_trans-2,4-octadienal	30361-28-5
392	diallyl_polysulfides	72869-75-1
393	d-camphor	464-49-3
395	ethyl_laurate	106-33-2
397	6-methyl-5-hepten-2-one	110-93-0
398	g-valerolactone	108-29-2
400	heptyl_alcohol	111-70-6
401	isoamyl_laurate	6309-51-9
402	methyl_nicotinate	93-60-7
403	sulfur_dioxide	7446-09-05
404	nootkatone	4674-50-4
405	levulinic_acid	123-76-2
406	2-tridecanone	593-08-8
408	4,5-dimethyl_thiazole	3581-91-7
409	l-lysine	56-87-1
410	2-trans,_4-trans-decadienal	25152-84-5
411	3-oxotetradecanoic_acid_glyceride	91052-73-2
413	nona-2-trans,-6-cis-dienal	557-48-2
414	p-propylphenol	645-56-7
415	a-ionone	127-41-3
417	1-ethoxy-3-methyl-2-butene	22094-00-4
418	4-hydroxy-3,5-dimethoxybenzaldehyde	134-96-3
419	ethyl_alcohol	64-17-5
421	ethyl_salicylate	118-61-6
422	paraldehyde	123-63-7
423	vanillin	121-33-5
424	2-pentylfuran	3777-69-3
426	thymol	89-83-8
427	pyrrole	109-97-7
428	1-(p-methoxyphenyl)-2-propanone	122-84-9
429	propyl_mercaptan	107-03-9
430	2-isobutyl-3-methoxypyrazine	24683-00-9
431	9,12-octadecadienoic_acid_(48%)_plus_9,12,15-octadeca-_trienoinc_acid_(52%)_(methyl_esters)	99999-08-0
433	isopulegol	89-79-2
434	linalyl_acetate	115-95-7
435	1-hexadecanol	36653-82-4
438	3,7,11-trimethyl-2,6,10-dodecatrienal	19317-11-4
439	hexyl_hexanoate	6378-65-0
440	2-hydroxyacetophenone	582-24-1
441	geranyl_propionate	105-90-8
442	nerolidol	7212-44-4
443	2-pentyl_butyrate	60415-61-4
444	isopropyl_propionate	637-78-5
445	2-methylpentanal	123-15-9
447	diisopropyl_disulfide	4253-89-8
448	ethyl_3-phenylpropionate	2021-28-5
449	(+/?)_heptan-3-yl_butyrate	39026-94-3
450	decyl_butyrate	5454-09-01
451	(+/?)2-mercapto-2-methylpentan-1-ol	258823-39-1
453	heptyl_acetate	112-06-1
454	3-phenylpropyl_propionate	122-74-7
455	n-(4-hydroxy-3-methoxybenzyl)-8-methyl-6-nonena-mide	404-86-4
456	methyl_nonanoate	1731-84-6
457	ethyl_cyclohexanecarboxylate	3289-28-9
458	eugenyl_acetate	93-28-7
460	2-methylvaleric_acid	97-61-0
461	4-carvomenthenol	562-74-3
462	propiophenone	93-55-0
463	propyl_benzoate	2315-68-6
464	3-methyl-2-cyclohexen-1-one	1193-18-6
465	d-ribose	50-69-1
466	m-cresol	108-39-4
467	citric_acid	77-92-9
468	decyl_acetate	112-17-4
469	3-oxohexadecanoic_acid_glyceride	91052-71-0
470	vanillyl_ethyl_ether	13184-86-6
471	ethyl_phenylacetate	101-97-3
472	propyl_disulfide	629-19-6
473	methyl_isobutyrate	547-63-7
474	dihydrocarvyl_acetate	20777-49-5
475	phenethyl_isothiocyanate	2257-09-02
480	(+/?)-cis-_and_trans-3,5-diethyl-1,2,4-trithiolane	54644-28-9
481	2,5-dimethylthiazole	4175-66-0
482	g-butyrolactone	96-48-0
484	n-hexyl-2-butenoate	19089-92-0
485	butyl_lactate	138-22-7
486	2,6-nonadien-1-ol	7786-44-9
487	2,3-diethyl-5-methylpyrazine	18138-04-0
489	3-methyl-1-butanethiol	2084-18-6
490	hydrogen_sulfide	7783-06-04
493	2,5-diethyltetrahydrofuran	41239-48-9
495	6,7-dihydro-2,3-dimethyl-5h-cyclopentapyrazine	38917-63-4
496	menthyl_isovalerate	16409-46-4
498	ethyl_decanoate	110-38-3
499	phenoxyacetic_acid	122-59-8
501	4-methylnonanoic_acid	45019-28-1
503	veratraldehyde	120-14-9
504	p-menth-8-en-1-ol	138-87-4
505	ethyl_propionate	105-37-3
506	ethyl_tiglate	5837-78-5
507	1-butanethiol	109-79-5
508	diethyl_malate	7554-12-03
509	6-undecanone	927-49-1
510	2-propylpyridine	622-39-9
511	citronellyl_acetate	150-84-5
512	ethyl_nonanoate	123-29-5
513	1-hexanethiol	111-31-9
514	4,5,6,7-tetrahydro-3,6-dimethylbenzofuran	494-90-6
515	4-hexen-1-ol	6126-50-7
517	4-ethylbenzaldehyde	4748-78-1
518	piperine	94-62-2
519	methyl_benzoate	93-58-3
520	trithioacetone	828-26-2
521	dihydro-b-ionone	17283-81-7
522	linalool_oxide	1365-19-1
524	octanoic_acid	124-07-2
525	3-methylbutyl_2-methylbutanoate	27625-35-0
526	dl-phenylalanine	150-30-1
528	2,2'-(dithiodimethylene)-difuran	4437-20-1
529	diethyl_sulfide	352-93-2
530	methyl-4-(methylthio)butyrate	53053-51-3
531	butylamine	109-73-9
533	4-methylthiazole	693-95-8
534	amyl_hexanoate	540-07-08
536	hexyl_2-methylbutyrate	10032-15-2
538	phenethyl_butyrate	103-52-6
539	3-mercapto-2-methylpentanal	227456-28-2
540	pulegone	89-82-7
541	b-ionone	14901-07-6
542	benzyl_ethyl_ether	539-30-0
543	cinnamyl_alcohol	104-54-1
545	theobromine	83-67-0
546	butyl_laurate	106-18-3
547	hexyl_isobutyrate	2349-07-07
548	1-methyl-2-acetylpyrrole	932-16-1
549	isovaleric_acid	503-74-2
550	2-ethylpyrazine	13925-00-3
552	trans-2-nonen-1-ol	31502-14-4
553	propylene_glycol	57-55-6
554	n-nonanal	124-19-6
555	2-octenal	2363-89-5
556	2,5-dimethylpyrazine	123-32-0
557	2-ethylbutyraldehyde	97-96-1
558	dipropyl_trisulfide	6028-61-1
559	4-methyl-2-pentanone	108-10-1
560	dimethyl_trisulfide	3658-80-8
562	diethyl_trisulfide	3600-24-6
563	2,6,10-trimethyl-2,6,10-pentadecatrien-14-one	762-29-8
564	methyl-n-methylanthranilate	85-91-6
565	caffeine	58-08-2
566	(+/?)-2-(5-methyl-5-vinyltetrahydrofuran-2-yl)propi-onaldehyde	67920-63-2
567	isopropyl_acetate	108-21-4
568	methylcyclopentenolone	765-70-8
570	triethyl_citrate	77-93-0
571	linalyl_formate	115-99-1
572	ascorbic_acid	50-81-7
573	hexyl_butyrate	2639-63-6
574	2-isobutyl_thiazole	18640-74-9
575	o-vinylanisole	612-15-7
576	trans-anethole	4180-23-8
577	butyl_anthranilate	7756-96-9
578	2,2,6-trimethylcyclohexanone	2408-37-9
580	2,6,6-trimethyl-6-vinyltetrahydropyran	7392-19-0
581	g-octalactone	104-50-7
583	undecyl_alcohol	112-42-5
584	2,6-dimethylpyridine	108-48-5
586	linalool	78-70-6
587	isoeugenol	97-54-1
589	disodium_5'-guanylate	5550-12-09
590	methyl_1-propenyl_disulfide	5905-47-5
591	butter_acids	85536-25-0
592	10-hydroxymethylene-2-pinene	128-50-7
593	ethyl_3-methylpentanoate	5870-68-8
594	4-hydroxy-5-methyl-3(2h)-furanone	19322-27-1
595	2-octanone	111-13-7
597	d-hexalactone	823-22-3
598	benzaldehyde_dimethyl_acetal	1125-88-8
599	methyl_sulfide	75-18-3
600	propyl_alcohol	71-23-8
602	eucalyptol	470-82-6
603	isopropyl_formate	625-55-8
604	2'-aminoacetophenone	551-93-9
606	phenethyl_acetate	103-45-7
607	benzyl_salicylate	118-58-1
608	(+/?)_2-methyl-1-butanol	137-32-6
609	trans-2-hexenoic_acid	13419-69-7
610	hexyl_acetate	142-92-7
611	benzyl_alcohol	100-51-6
612	verbenol	473-67-6
613	diallyl_trisulfide	2050-87-5
615	a,a-dimethylphenethyl_alcohol	100-86-7
616	hexyl_formate	629-33-4
617	4-methyl-5-vinylthiazole	1759-28-0
619	lauryl_alcohol	112-53-8
620	safrole	94-59-7
622	benzyl_butyl_ether	588-67-0
623	2-methoxy-4-propylphenol	2785-87-7
624	octyl_2-methylbutyrate	29811-50-5
627	(z)-4-hydroxy-6-dodecenoic_acid_lactone	18679-18-0
628	p-mentha-1,3-diene	99-86-5
630	amyl_alcohol	71-41-0
631	3-methyl-1-pentanol	589-35-5
632	2(10)-pinen-3-ol	5947-36-4
633	methyl_propyl_trisulfide	17619-36-2
634	ethyl_undecanoate	627-90-7
635	4-(p-methoxyphenyl)-2-butanone	104-20-1
638	4-hydroxybenzoic_acid	99-96-7
639	5,6,7,8-tetrahydroquinoxaline	34413-35-9
642	carveol	99-48-9
643	2,6-dimethoxyphenol	91-10-1
644	isopropyl_butyrate	638-11-9
645	2-hexenal	505-57-7
646	2-methyl-1-propanethiol	513-44-0
647	3-methyl-2-butanol	598-75-4
649	4-ethylguaiacol	2785-89-9
650	borneol	507-70-0
651	6-methyl-3,5-heptadien-2-one	1604-28-0
652	1,2,5,6-tetrahydrocuminic_acid	56424-87-4
654	methyl_ethyl_trisulfide	31499-71-5
655	3-(methylthio)propyl_acetate	16630-55-0
656	3-heptanone	106-35-4
657	n-octanal	124-13-0
660	butyl_isovalerate	109-19-3
661	1-octen-3-one	4312-99-6
662	2,4,5-trimethyl-d-3-oxazoline	22694-96-8
664	amyl_formate	638-49-3
667	2-ethyl-3-methylpyrazine	15707-23-0
669	methyl_furoate	611-13-2
670	decanal	112-31-2
671	acetic_acid	64-19-7
672	ethyl_tiglate	5837-78-5
673	myrcene	123-35-3
674	3-oxodecanoic_acid_glyceride	91052-69-6
675	(e)-2-octen-1-ol	18409-17-1
676	4-hydroxybenzaldehyde	123-08-0
677	santalol,_a_and	11031-45-1
680	neryl_acetate	141-12-8
682	cis-3-hexenyl_butyrate	16491-36-4
683	trans-2-octen-1-yl_acetate	3913-80-2
684	d,l-valine	516-06-3
685	ethyl_propyl_disulfide	30453-31-7
686	trimethylamine	75-50-3
688	acetophenone	98-86-2
689	2,4,5-trimethyl_thiazole	13623-11-5
690	4-hydroxy-2,5-dimethyl-3(2h)-furanone	3658-77-3
691	3-methylcrotonic_acid	541-47-9
693	3-ethyl-2,6-dimethylpyrazine	13925-07-0
696	biphenyl	92-52-4
697	2-methyltetrahydrothiophen-3-one	13679-85-1
698	b-ionol	22029-76-1
700	estragole	140-67-0
703	furfural	98-01-1
704	alpha-terpineol	10482-56-1
705	a-methylbenzyl_acetate	93-92-5
706	4-methyloctanoic_acid	54947-74-9
708	3-hydroxy-2-oxopropionic_acid	1113-60-6
709	isoamyl_isovalerate	659-70-1
710	phenethyl_propionate	122-70-3
711	g-ionone	79-76-5
712	2-propionylpyrrole	1073-26-3
713	geranyl_isobutyrate	2345-26-8
714	bis-(methylthio)methane	1618-26-4
715	d-fenchone	4695-62-9
716	methyl_o-methoxybenzoate	606-45-1
717	phenethyl_formate	104-62-1
719	propionic_acid	79-09-4
720	p-menth-3-en-1-ol	586-82-3
721	3-acetylpyridine	350-03-8
723	methyl_sorbate	686-89-4
724	heptanoic_acid	111-14-8
725	3-methyl-2-oxobutanoic_acid	759-05-7
726	(e)-3,7-dimethyl-1,5,7-octatrien-3-ol	38818-60-9
727	3,4-xylenol	95-65-8
728	3-(methylthio)propanol	505-10-2
729	2,4-pentadienal	764-40-9
730	lauric_aldehyde	112-54-9
731	bisabolene	495-62-5
732	(z)(z)-3,6-nonadien-1-ol	76649-25-7
734	phenylacetaldehyde	122-78-1
735	p-tolyl-3-methyl_butyrate	55066-56-3
737	phenylacetic_acid	103-82-2
738	vanillin_acetate	881-68-5
741	2-heptylfuran	3777-71-7
742	methyl_mercaptan	74-93-1
744	ethyl_heptanoate	106-30-9
745	cis-2-nonen-1-ol	41453-56-9
746	hydroxycitronellol	107-74-4
747	3-phenylpropionic_acid	501-52-0
748	ethyl_octadecanoate	111-61-5
750	ethyl_hexanoate	123-66-0
753	2,3,5,6-tetramethylpyrazine	1124-11-4
756	3-octanol	589-98-0
757	3-carene	13466-78-9
758	isoquinoline	119-65-3
759	cuminaldehyde	122-03-2
760	linalyl_propionate	144-39-8
761	3-hexen-1-ol	928-96-1
763	n-butyl-2-methylbutyrate	15706-73-7
764	2-methylbutyraldehyde	96-17-3
765	benzyl_isobutyrate	103-28-6
766	methyl_myristate	124-10-7
767	fenchyl_alcohol	1632-73-1
768	butyl_acetate	123-86-4
769	cis-6-nonenal	2277-19-2
770	2,2,4-trimethyl-1,3-oxacyclopentane	1193-11-9
771	2-hydroxybenzoic_acid	69-72-7
772	3-methylbutyraldehyde	590-86-3
774	octyl_butyrate	110-39-4
775	geranyl_formate	105-86-2
776	methyl_ethyl_sulfide	625-80-9
777	isoamyl_salicylate	87-20-7
778	methyl_heptanoate	106-73-0
779	2-trans,_6-trans-nonadienal	17587-33-6
781	4-ethyl-2,6-dimethoxyphenol	14059-92-8
782	2-pentylpyridine	2294-76-0
783	3-hydroxy-4-phenylbutan-2-one	5355-63-5
784	geranyl_acetate	105-87-3
785	phenethyl_benzoate	94-47-3
786	1-penten-3-ol	616-25-1
787	isobutyl_butyrate	539-90-2
788	diethyl_succinate	123-25-1
791	menthone	89-80-5
792	propyl_propionate	106-36-5
793	a-phellandrene	99-83-2
794	6,10-dimethyl-5,9-undecadien-2-one	689-67-8
795	2-methyl-3-(p-isopropylphenyl)-propionaldehyde	103-95-7
796	2-acetoxy-3-butanone	4906-24-5
797	aconitic_acid	499-12-7
798	hexyl_alcohol	111-27-3
800	ethyl_formate	109-94-4
801	sodium_diacetate	126-96-5
803	citronellyl_butyrate	141-16-2
804	methyl_laurate	111-82-0
805	isobutyl_phenylacetate	102-13-6
806	isobutyl_alcohol	78-83-1
808	2-acetyl-2-thiazoline	29926-41-8
809	isobutyl_hexanoate	105-79-3
811	myristic_acid	544-63-8
812	2,2,3-trimethylcyclopent-3-en-1-yl_acetaldehyde	4501-58-0
813	d-octalactone	698-76-0
816	5-_and_6-decenoic_acid	85392-03-6,85392-04-7
817	2-octen-4-one	4643-27-0
818	2-methyltetrahydrofuran-3-one	3188-00-9
819	1,2-ethanedithiol	540-63-6
820	3-methylthio-1-hexanol	51755-66-9
821	isoamyl_butyrate	106-27-4
822	salicylaldehyde	90-02-8
823	l-glutamic_acid	56-86-0
824	5-hydroxy-4-octanone	496-77-5
825	d-undecalactone	710-04-3
826	cis-3-hexenyl-2-methylbutyrate	53398-85-9
827	2-methyl-3-butenal	497-03-0
831	methyl_benzyl_disulfide	699-10-5
834	2,2-dimethyl-5-(1-methylpropen-1-yl)-__________________________________tetrahydrofuran	7416-35-5
835	ethyl_acrylate	140-88-5
836	2-methoxy-4-vinylphenol	7786-61-0
837	adipic_acid	124-04-9
838	2-trans-4-cis-7-cis-tridecatrienal	13552-96-0
839	ethyl_p-anisate	94-30-4
841	2,5_diethyl-3-methylpyrazine	32736-91-7
843	methyl_3-nonenoate	13481-87-3
844	cinnamyl_butyrate	103-61-7
846	dihydro-a-ionone	31499-72-6
847	methyl_salicylate	119-36-8
848	4-hydroxy-4-methyl-5-hexenoic_acid_gamma-lactone	1073-11-6
849	methyl_propyl_disulfide	2179-60-4
850	pyrazine	290-37-9
852	isoamyl_nonanoate	7779-70-6
853	phenethylamine	64-04-0
854	diethyl_malonate	105-53-3
855	2-methylheptan-3-one	13019-20-0
857	benzyl_butyrate	103-37-7
858	5-methyl-2-phenyl-2-hexenal	21834-92-4
859	2-methyl-1-butanethiol	1878-18-8
860	ethyl_3-hydroxyhexanoate	2305-25-1
861	maltol	118-71-8
862	heptyl_butyrate	5870-93-9
864	2(4)-isobutyl-4(2),6-dimethyldihydro-4h-1,3,5-dithiazine	977161-98-0
865	propyl_butyrate	105-66-8
866	propyl_isobutyrate	644-49-5
867	methyl_phenylacetate	101-41-7
868	allyl_heptanoate	142-19-8
869	methyl_linoleate_(48%)_methyl_linolenate_(52%)_mix-ture	977136-80-3
871	5h-5-methyl-6,7-dihydrocyclopenta(b)pyrazine	23747-48-0
872	methyl-cis-4-octenoate	21063-71-8
873	ethyl_crotonate	623-70-1
875	3-nonanone	925-78-0
876	l-malic_acid	97-67-6
877	acetal	105-57-7
879	ethyl_palmitate	628-97-7
880	g-undecalactone	104-67-6
883	(z)-4-dodecenal	21944-98-9
884	dihydrocarveol	619-01-2
885	2-methoxy-4-methylphenol	93-51-6
886	p,a,a-trimethylbenzyl_alcohol	1197-01-9
887	3-phenylpropionaldehyde	104-53-0
888	hexyl_propionate	2445-76-3
890	2,3,5-trimethylpyrazine	14667-55-1
892	3-oxohexanoic_acid_glyceride	91052-72-1
893	2,3-pentanedione	600-14-6
894	isoeugenyl_methyl_ether	93-16-3
895	1,1-dimethoxyethane	534-15-6
896	2,6,6-trimethylcyclohex-2-ene-1,4-dione	1125-21-9
898	carvone	6485-40-1
900	potassium_sorbate	590-00-1
901	2,3,5-trithiahexane	42474-44-2
902	2-nonenal	2463-53-8
903	4-acetyl-2-methylpyrimidine	67860-38-2
904	thiazole	288-47-1
905	3-methylbutyl-2-methylpropanoate	2050-01-03
906	bornyl_acetate	76-49-3
907	2-phenylpropionaldehyde	93-53-8
908	3-phenylpropyl_acetate	122-72-5
909	2-heptanone	110-43-0
910	ethyl_oleate	111-62-6
911	2-acetylpyridine	1122-62-9
912	indole	120-72-9
913	n-butyric_acid	107-92-6
914	pyrrolidine	123-75-1
915	d,l-methionine	59-51-8
916	2-acetyl-3-methylpyrazine	23787-80-6
918	2-pentanone	107-87-9
919	butyl_isobutyrate	97-87-0
920	p-vinylphenol	2628-17-3
921	citral_(neral)	5392-40-5
922	2-ethyl-1-hexanol	104-76-7
925	3-hydroxy-2-pentanone	3142-66-3
926	2,6-dimethylpyrazine	108-50-9
927	skatole	83-34-1
928	4-methyl-2-phenyl-2-pentenal	26643-91-4
929	isophorone	78-59-1
930	isobornyl_acetate	125-12-2
931	1-octen-3-yl_acetate	2442-10-06
932	isopropyl_2-methylbutyrate	66576-71-4
934	o-methoxycinnamaldehyde	1504-74-1
937	furfuryl_acetate	623-17-6
938	p-mentha-1,8-dien-7-yl-acetate	15111-96-3
939	glycerol	56-81-5
940	2-acetyl-3-ethylpyrazine	32974-92-8
941	3-decanone	928-80-3
943	(e,e)-3,5-octadien-2-one	30086-02-3
944	acetaldehyde_diisoamyl_acetal	13002-09-0
946	1,3,5-undecatriene_(a_mixture_of_1,3(e),5(z)-_and_______________1,3(e),5(e)-isomers)	16356-11-9
947	3-methyl-2-buten-1-ol	556-82-1
948	2-ethyl-6-methylpyrazine	13925-03-6
951	farnesol	4602-84-0
952	cis-3-octen-1-ol	20125-84-2
954	geraniol	106-24-1
956	cinnamyl_acetate	103-54-8
957	methyl_octanoate	111-11-5
958	butyraldehyde	123-72-8
959	phenethyl_hexanoate	6290-37-5
960	2-acetylthiazole	24295-03-2
961	2,3-octanedione	585-25-1
962	4-methyl-5-thiazoleethanol	137-00-8
963	benzophenone	119-61-9
964	p-methylanisole	104-93-8
965	piperonal	120-57-0
966	erythrobic_acid	89-65-6
968	isopropenylpyrazine	38713-41-6
969	3-heptanol	589-82-2
971	methyl_hexanoate	106-70-7
972	3-octen-2-one	1669-44-9
973	2-hexen-1-yl_acetate	2497-18-9
974	acetaldehyde	75-07-0
975	amyl_octanoate	638-25-5
976	allyl_disulfide	2179-57-9
977	linalyl_benzoate	126-64-7
978	3-octanone	106-68-3
979	isopulegone	29606-79-9
980	2-pentanol	6032-29-7
981	2-hepten-4-one	4643-25-8
982	2-methyl-3-tetrahydrofuranthiol	57124-87-5
983	2-methoxy-3-(1-methylpropyl)pyrazine	24168-70-5
984	methyl_disulfide	624-92-0
985	styrene	100-42-5
987	4-phenyl-3-buten-2-one	122-57-6
988	ethyl_isovalerate	108-64-5
989	1-p-menthen-9-yl_acetate	17916-91-5
990	5-methylfurfural	620-02-0
991	butyl_butyrate	109-21-7
992	2-pentanethiol	2084-19-7
994	theaspirane	36431-72-8
995	diacetyl	431-03-8
996	citronellol	26489-01-0
997	2-pentadecanone	2345-28-0
999	allyl_hexanoate	123-68-2
1000	furfuryl_mercaptan	98-02-2
1001	propyl_acetate	109-60-4
1002	4,5-dimethyl-3-hydroxy-2,5-dihydrofuran-2-one	28664-35-9
1004	propionaldehyde	123-38-6
1005	cis-3-hexenyl_formate	33467-73-1
1007	2-decenal	3913-71-1
1011	carvacrol	499-75-2
1012	p-cymene	99-87-6
1013	n-valeraldehyde	110-62-3
1014	2-pentyl_acetate	626-38-0
1015	nerol	106-25-2
1016	isopropyl_benzoate	939-48-0
1018	undecanoic_acid	112-37-8
1019	cis-5-octen-1-ol	64275-73-6
1020	1-pyrroline	5724-81-2
1021	methyl_isovalerate	226-24-1
1022	cinnamaldehyde	104-55-2
1023	2-methyl-2-pentenal	623-36-9
1024	tetrahydro-4-methyl-2-(2-methylpropen-1-yl)pyran	16409-43-1
1025	l-phenylalanine	63-91-2
1026	d-sorbitol	50-70-4
1027	cyclopentanone	120-92-3
1028	taurine	107-35-7
1029	ethyl_cinnamate	103-36-6
1030	methyl_acetate	79-20-9
1031	3-hexenoic_acid	4219-24-3
1032	diethyl_tartrate	87-91-2
1033	2-butanone	78-93-3
1035	allyl_methyl_disulfide	2179-58-0
1036	ethyl_valerate	539-82-2
1038	benzenethiol	108-98-5
1040	phenethyl_alcohol	60-12-8
1041	ethyl_acetoacetate	141-97-9
1042	l-arginine	74-79-3
1043	2-methoxy-3_(5_and_6)-isopropylpyrazine	25773-40-4
1044	5-isopropenyl-2-methyl-2-vinyltetrahydrofuran	13679-86-2
1045	heptanal	111-71-7
1046	acetoin	513-86-0
1048	p-a-dimethyl_styrene	1195-32-0
1049	isopropyl_alcohol	67-63-0
1050	2,3-heptanedione	977043-66-5
1053	2-methyl-3-pentenoic_acid	37674-63-8
1054	2-heptenal	2463-63-0
1057	ethyl_2-methylbutyrate	7452-79-1
1058	phenethyl_octanoate	5457-70-5
1059	propyl_thioacetate	2307-10-0
1060	ethyl_myristate	124-06-1
1061	methyl-2-methylbutyrate	868-57-5
1062	phosphoric_acid	7664-38-2
1064	phenol	108-95-2
1066	butyl_heptanoate	5454-28-4
1067	1,4-cineole	470-67-7
1068	ethyl_5-hexenoate	54653-25-7
1069	myrtenol	515-00-4
1070	benzaldehyde	100-52-7
1072	s-methyl_thioacetate	1534-08-3
1073	n-propyl_hexanoate	626-77-7
1074	2,6-dimethyl-4-heptanone	108-83-8
1075	phenethyl_isobutyrate	103-48-0
1076	3,4-dimethoxy-1-vinylbenzene	6380-23-0
1077	4-methyl-2-oxopentanoic_acid	816-66-0
1078	citronellic_acid	502-47-6
1079	1-methyl-1-cyclopenten-3-one	2758-18-1
1080	4-hydroxy-2,3-dimethyl-2,4-nonadienoic_acid_gamma-lactone	774-64-1
1081	allyl_2-furoate	4208-49-5
1082	nonyl_alcohol	143-08-8
1084	a-amylcinnamaldehyde	122-40-7
1086	pyroligneous_acid,_extract	8028-47-5
1087	ethyl_pyruvate	617-35-6
1088	2-formyl-6,6-dimethyl_bicyclo_[3.1.1]_hept-2-ene	564-94-3
1089	3-phenyl-1-propanol	122-97-4
1091	ethyl_benzoate	93-89-0
1092	p-mentha-1,4-diene	99-85-4
1093	ethyl_cis-4-octenoate	34495-71-1
1094	butyl_propionate	590-01-2
1095	neryl_propionate	105-91-9
1097	4-hydroxy-3-methyloctanoic_acid_lactone	39212-23-2
1098	2-ethyl-4-hydroxy-5-methyl-3(2h)-furanone	27538-10-9
1100	cis-3-hexenyl_benzoate	25152-85-6
1101	hexyl_benzoate	6789-88-4
1102	2-heptanol	543-49-7
1104	guaiacol	90-05-1
1105	(+/?)-methyl_5-acetoxyhexanoate	35234-22-1
1106	ethyl_sorbate	2396-84-1
1107	o-cymene	527-84-4
1108	alpha-caryophyllene	6753-98-6
1109	gamma-cadinene	39029-41-9
1110	beta-phellandrene	555-10-2
1111	cis-dihydrocarveol	22567-21-1
1112	germacrene d	23986-74-5
1113	beta-selinene	17066-67-0
1114	alpha-selinene	473-13-2
1115	myristicin	607-91-0
1116	delta-cadinene	483-76-1
1117	(e)-nerolidol	40716-66-3
1118	spathulenol	6750-60-3
1119	cedrol	77-53-2
1120	beta-bisabolol	15352-77-9
1121	apiole	523-80-8
1122	1,4-benzoquinone	106-51-4
1123	cyclohexylmethanol	100-49-2
1124	1,4-benzenediol	123-31-9
1125	1-tetradecanol	112-72-1
1126	trans-farnesol	106-28-5
1127	methyl_hexadecanoate	112-39-0
1128	9,12-octadecadienal	26537-70-2
1129	2-pentadecyn-1-ol	2834-00-6
1130	a-methylbenzyl alcohol	13323-81-4
1131	trans-2-hexenal	6728-26-3
1132	trans-2-heptenal	18829-55-5
1133	(e,e)-2,4-nonadienal	5910-87-2
1134	(e,e)-2,4-heptadienal	5910-85-0,4313-03-5
1135	(e)-2-octenal	2548-87-0
1136	(e)-2-nonenal	18829-56-6
1137	(e)-2-decenal	3913-81-3
1138	ethyl linoleate	544-35-4
1139	dihydrojasmone	1128-08-1
1140	benzenepropanenitrile	645-59-0
1141	6-methyl-2-heptanone	928-68-7
1142	beta-cyclocitral	432-25-7
1143	b-homocyclocitral	472-66-2
1144	hexahydropseudoionone	1604-34-8
1145	(e)-beta-ionone	79-77-6
1146	hexahydrofarnesyl_acetone	502-69-2
1147	isopropyl isothiocyanate	2253-73-8
1148	allyl thiocyanate	764-49-8
1149	2-butylisothiocyanate	4426-79-3
1150	3-butenyl isothiocyanate	34424-44-7
1151	3-methylbutyl isothiocyanate	628-03-5
1152	pentyl isothiocyanate	629-12-9
1153	hexyl isothiocyanate	4404-45-9
1154	heptyl isothiocyanate	4426-83-9
1155	m-cymene	535-77-3
1156	isomenthone	36977-92-1
1157	longifolene	475-20-7
1158	phytol	102608-53-7,7541-49-3
1159	toluene	108-88-3
1160	alpha-thujene	2867-05-02
1161	sabinene	3387-41-5
1162	geosmin	16423-19-1
1163	methanol	67-56-1
1164	secbutyl alcohol	78-92-2
1165	acetic acid	55896-93-0
1166	trans-3-hexenol	928-97-2
1167	4-penten-2-ol	625-31-0
1168	2-isopropoxy-1-propanol	1569-01-3
1169	3-methyl-2-hexanol	2313-65-7
1170	2-ethoxy propane	625-54-7
1171	2,5-dimethyl-3-hexyne-2,5-diol	142-30-3
1172	allyldimethylsilane	3937-30-2
1173	naphthalene	91-20-3
1174	cis-piperitol	16721-38-3
1175	gamma-elemene	29873-99-2,3242-08-8
1176	beta-elemene	33880-83-0
1177	nerolidyl acetate	2306-78-7
1178	cubenol	21284-22-0
1179	alpha-cadinol	481-34-5
1180	juniper camphor	473-04-1
1181	3-phenylbutyrophenone	1533-20-6
1182	(e)-2-butenal	123-73-9
1183	(e)-2-pentenal	1576-87-0
1184	(z)-2-heptenal	57266-86-1
1185	2-methyl furan	534-22-5
1186	2-ethyl cyclobutanol	35301-43-0
1187	cis-2-pentenol	1576-95-0
1188	octanol	68526-83-0
1189	2,4-dimethyl-cyclohexanol	69542-91-2
1190	3,3-dimethyl-cyclohexanol	767-12-4
1191	1-pentadecanol	629-76-5
1192	4-isopropyl-2-cyclohexenone	500-02-7
1193	2-hexen-4-olide	2407-43-4
1194	7-octen-2-one	3664-60-6
1195	3-ethyl-4-methyl-1h-pyrrole-2,5-dione	20189-42-8
1196	n-tridecane	629-50-5
1197	2-methyl-tridecane	1560-96-9
1198	n-pentadecane	629-62-9
1199	2-methyltetradecane	1560-95-8
1200	1-tridecyne	26186-02-7
1201	3-methylpentadecane	2882-96-4
1202	heptadecane	629-78-7
1203	hexyl isovalerate	10632-13-0
1204	diethylphthalate	84-66-2
1205	dibutyl_phthalate	84-74-2
1206	alpha-himachalene	3853-83-6
1207	geranylacetone	3796-70-1
1208	beta-iononeepoxide	23267-57-4
1209	(e,e)-farnesylacetone	1117-52-8
1210	allyl propionate	2408-20-0
1211	dimethyl-propanedioic acid	595-46-0
1212	alpha,alpha-dimethylphenethyl butyrate	10094-34-5
1213	4-hexenoicacid	35194-36-6
1214	2-hexenoic acid	1191-04-4
1215	stearic acid	57-11-4
1216	(e)-9-octadecenoic acid	112-79-8
1217	2,4-lutidine	108-47-4
1218	phenyl acetonitrile	140-29-4
1219	heptane	142-82-5
1220	methylcyclohexane	108-87-2
1221	n-octane	111-65-9
1222	dimethylcyclohexane	589-90-2
1223	ethylcyclohexane	1678-91-7
1224	dichloromethane	75-09-2
1225	m-and or p xylene	108-38-3,106-42-3
1226	xylene	1330-20-7
1227	tetradecane	629-59-4
1228	m-dichlorobenzene	541-73-1
1229	hexadecane	544-76-3
1230	bergamotene	55123-21-2
1231	octadecane	593-45-3
1232	n-nonadecane	629-92-5
1233	n-eicosane	112-95-8
1234	2-propenal	107-02-8
1235	2-butenal	4170-30-3
1236	1-methyl-4-(1- methylethenyl)-cyclohexene	68956-56-9
1237	1,1-dimethoxy-trans-2-hexene	18318-83-7
1238	1-decyne	764-93-2
1239	cis- and trans-menthone-8-thioacetate	57074-34-7
1240	piperonyl isobutyrate	5461-08-05
1241	ethyl-2,4-dioxohexanoate	13246-52-1
1242	2-ethylhexanoic acid	25103-52-0
1243	prenyl formate	68480-28-4
1244	oxolane	109-99-9
1245	l-cysteine	52-90-4
1246	3-hexenal	4440-65-7
1247	trans,cis-2,4-heptadienal	4313-02-04
1248	octadecadienoic acid	2420-44-2
1249	trans-p-menthane	1678-82-6
1250	m-mentha-1(7),8-diene	17092-80-7
1251	m-tolualdehyde	620-23-5
1252	cis-linalool oxide	5989-33-3
1253	beta-pinene oxide	6931-54-0
1254	p-mentha-1,5-dien-8-ol	1686-20-0
1255	cis-pinocamphone	30469-22-8
1256	trans-carveol	1197-07-5
1257	(e,z)-2,4-decadienal	25152-83-4
1258	(e)-b-damascenone	23726-93-4
1259	allo-aromadendrene	25246-27-9
1260	ethyl (e)-cinnamate	4192-77-2
1261	beta-chamigrene	18431-82-8
1262	beta-cadinene	523-47-7
1263	alpha-calacorene	21391-99-1
1264	globulol	51371-47-2
1265	khusimone	30557-76-7
1266	gamma-eudesmol	1209-71-8
1267	alpha-bisabobol oxide	26184-88-3
1268	cadalene	483-78-3
1269	(z)-phytol	5492-30-8
1270	(e)-phytol	150-86-7
1271	n-tricosane	638-67-5
1272	n-tetracosane	646-31-1
1273	n-pentacosane	629-99-2
1274	tyranton	123-42-2
1275	4-methoxystyrene	637-69-4
1276	3-decen-5-one	32064-73-6
1277	2-butyloctylalcohol	3913-02-08
1278	1,1,6-trimethyl-1,2-dihydronaphthalene	30364-38-6
1279	pseudoionone	141-10-6
1280	4-(2,4,4-trimethylcyclohexa-1,5-dienyl)but-3-en-2-one	1203-08-3
1281	megastigmatrienone	13215-88-8
1282	alpha-elemol	639-99-6
1283	2,4-di-tert-butylphenol	96-76-4
1284	tridecylalcohol	26248-42-0
1285	hexahydrofarnesol	6750-34-1
1286	asarone	2883-98-9
1287	cyclohexylketone	119-60-8
1288	beta-eudesmol	473-15-4
1289	norphytan	1921-70-6
1290	pentadecanal	2765-11-09
1291	phytane	638-36-8
1292	anthracene	120-12-7
1293	2-hexyl-1-decanol	2425-77-6
1294	(z)-7-hexadecenal	56797-40-1
1295	1,1-dimethyltetradecylhydrosulfide	25360-09-2
1296	isophytol	505-32-8
1297	diisobutylphthalate	84-69-5
1298	pentadecylacrylate	43080-23-5
1299	dodecyl 3-mercaptopropionate	6380-71-8
1300	ethyl 9-hexadecenoate	56219-10-4
1301	chlorooctadecane	3386-33-2
1302	14-bromopentadecanoic acid	74685-41-9
1303	n-heneicosane	629-94-7
1304	cis,cis-linoleic	60-33-3
1305	hexadecylsulfonylchloride	38775-38-1
1306	retinolacetate	127-47-9
1307	ethyl arachidonate	1808-26-0
1308	diisooctyl_phthalate	27554-26-3
1309	andrographolide	5508-58-7
1310	oxalicacid	144-62-7
1311	tetracontane	4181-95-7
1312	n-nonane	111-84-2
1313	3-methylnonane	5911-04-06
1314	1,3,5-trimethyl benzene	108-67-8
1315	n-decane	124-18-5
1316	1-methyl-3-propyl benzene	1074-43-7
1317	1-ethyl-2,3-dimethyl benzene	933-98-2
1318	n-hexadecane	629-73-2
1319	fenchone	7787-20-4
1320	thymoquinone	490-91-5
1321	alpha-longipinene	5989-08-02
1322	dill apiole	484-31-1
1323	2-acetyl-1-pyrroline	99583-29-6
1324	bromostyrene	98-81-7
1325	cirsilineol	41365-32-6
1326	n-triacontanol	593-50-0
1327	sitosterol	64997-52-0
1328	beta-sitostenone	1058-61-3
1329	campesterol	474-62-4
1330	daucosterol	474-58-8
1331	1,2propadiene	463-49-0
1332	allyl(r)	1981-80-2
1333	dimethylamine	124-40-3
1334	hydrocarboxyl(r)	2564-86-5
1335	alkane	123-01-3
1336	butadiene	106-99-0
1337	3-methylfuran	930-27-8
1338	heptanone	29299-43-2
1339	nonanone	502-56-7
1340	beta-himachalene	1461-03-6
1341	gamma-himachalene	53111-25-4
1342	alpha-copaene	3856-25-5
1343	alpha-bergamotene	17699-05-7
1344	beta-bisabolene	495-61-4
1346	butane-2,3-diol	513-85-9
1347	2-methylpyridine	109-06-8
1348	chlorobenzene	108-90-7
1349	3-ethyl-2-methyl-1,3-hexadiene	61142-36-7
1350	2-decanone	693-54-9
1351	2-methylnaphthalene	91-57-6
1352	2,2,4,6,6-pentamethyl eptane	13475-82-6
1353	beta-cubebene	13744-15-5
1354	t-beta-farnesene	18794-84-8
1355	methyl salicylate	68917-75-9
1356	(e)-b-ocimene	3779-61-1
1357	n-dodecane	112-40-3
1358	pregeijerene	20082-17-1
1359	germacrene a	28387-44-2
1360	tridecanal	10486-19-8
1361	3-hydroxy-4-methoxy mandelic acid	3695-24-7
1362	ethanone, 1-(4-hydroxy-3-methoxyphenyl)	498-02-2
1363	isopropyl palmitate	142-91-6
1364	(+)-alpha-pinene	7785-70-8
1365	r-(-)-alpha-phellandrene	4221-98-1
1366	s-(-)-limonene	5989-54-8
1367	r-(+)-limonene	138-86-3
1368	2-methyl butanol	34713-94-5
1369	1-methyl-1h-pyrrol	96-54-8
1370	1-ethyl-1h-pyrrol	617-92-5
1371	ethylbenzene	100-41-4
1372	p-xylene	106-42-3
1373	o-xylene	95-47-6
1374	propylbenzene	103-65-1
1375	1,2,4-trimethylbenzene	95-63-6
1376	4-methylbenzaldehyde	104-87-0
1377	trans-linalool oxide	34995-77-2
1378	2,3-dihydrobenzofuran	496-16-2
1379	vitispirane	65416-59-3
1380	methyldecanoate	110-42-9
1381	(e)-2-undecenal	53448-07-0
1382	alpha-cedrene	469-61-4
1383	2-butoxyethanol acetate	112-07-2
1384	(z)-beta-ocimene	3338-55-4
1385	allo-ocimene	673-84-7,3016-19-1
1386	neo-allo-ocimene	3016-19-1
1387	1-propyl sec-butyl disulfide	59849-54-6
1388	1,2-dithiolane	557-22-2
1389	bis(1-methyl propyl)disulfide	5943-30-6
1390	trans-pinocarvyl acetate	1686-15-3
1391	beta-cedrene	546-28-1
1392	beta-ylangene	20479-06-5
1393	beta-gurjunene	73464-47-8
1394	alpha-guaiene	3691-12-01
1395	propyl nitrite	543-67-9
1396	beta-dihydroagarofuran	5956-09-02
1397	longipinene epoxide	142792-93-6
1398	10-epi-g-eudesmol	15051-81-7
1399	agarospirol	1460-73-7,23811-08-7
1400	alpha-eudesmol	473-16-5
1401	(e)-2-hexenol	928-95-0
1402	(e,z)-2,4-octadienal	33819-10-2
1403	2-thiophenecarbaldehyde	98-03-3
1404	2,5-dimethyl-3-thiophenecarbaldehyde	26421-44-3
1405	2-methyl-3-buten-2-ol	115-18-4
1406	2-hexanone	163038-04-8
1407	hydroxyacetone	116-09-6
1408	3-methylhexanol	13231-81-7
1409	2-nonen-4-one	32064-72-5
1410	3-methyl-2(5H)-furanone	22122-36-7
1411	2-formylpyrrole	1003-29-8
1412	2-oxopyrrolidine	616-45-5
1413	pentadecanoic acid	1002-84-2
1414	palmitoleic acid	373-49-9
