# Supplementary material for: Analysis of Food Pairing in Regional Cuisines of India
Source: PLoS One. 2015 Oct 2;10(10):e0139539. doi: 10.1371/journal.pone.0139539 (PMC4592201; doi:10.1371/journal.pone.0139539)
Supplement: S3 Dataset — Frequency of occurrence and corresponding χ i values of ingredients. (XLSX) [file pone.0139539.s007.xlsx]

## Sheet: Bengali
Aliased Ingredient ID	Aliased Ingredient Name	χ Value	Frequency
1267	coriander	-0.238882	40
1552	ginger_garlic_paste	-0.211301	16
1549	garam_masala	-0.197601	14
486	mango	-0.194799	13
663	cayenne	-0.127992	65
1240	tomato	-0.111715	14
142	tamarind	-0.109229	9
1114	green_bell_pepper	-0.0992324	26
579	cumin	-0.0667804	36
204	mung_bean	-0.0665028	4
1088	pea	-0.0535183	7
439	cinnamon	-0.048085	13
1478	black_bean	-0.0463959	3
849	turmeric	-0.0456204	59
1543	curry_leaf	-0.0454135	16
164	ginger	-0.0439524	6
385	potato	-0.0399259	9
1573	sambar_powder	-0.0367921	1
1320	clove	-0.0337157	8
1132	lemon	-0.0306376	5
136	garlic	-0.0243577	11
248	beef	-0.0208621	1
1536	chaat_masala	-0.0190914	2
1539	chole_masala	-0.0163613	1
1160	peanut	-0.0162522	2
1428	white_wine	-0.0155895	1
1542	coriander_cumin_seeds_powder	-0.0145285	1
1415	fenugreek	-0.0141542	5
586	mutton	-0.014027	1
1554	grind_ginger_garlic_and_coriander_leaves	-0.0138917	1
7	black_pepper	-0.0132285	8
166	mint	-0.0122158	2
1338	chicken	-0.0119937	2
1237	cabbage	-0.0114109	2
1012	vinegar	-0.0102848	4
1580	spinach	-0.010184	2
1547	egg_plant	-0.00997333	13
1579	carom_seed	-0.00995376	3
196	fennel	-0.00919267	11
1447	onion	-0.00736555	16
1255	walnut	-0.0057942	1
327	okra	-0.00445684	1
1204	crab	-0.00418133	2
1370	cauliflower	-0.00408915	3
707	anise	-0.00378185	2
466	olive	-0.0037115	1
1140	mustard	-0.00359272	1
1179	wheat	-0.00333933	13
489	coconut_oil	-0.00331712	3
628	coriander_oil	-0.0033147	8
15	black_mustard_seed_oil	-0.00324597	27
1531	asafoetida	-0.00284966	26
1568	poppy_seed	-0.0018869	7
1577	white_pepper	-0.00153251	1
64	honey	-0.0014291	1
1069	beet_root	-0.0010621	1
114	prawn	-0.000999714	4
1126	bay_laurel	-0.000791472	6
1071	jackfruit	-0.000660984	3
496	chickpea	-0.000653421	9
1519	cashew	-0.00058768	4
1540	cider_vinegar	-0.000386339	1
203	vanilla_oil	-0.000170546	4
1491	maize	-4.24942e-05	1
1566	pigeon_pea	-2.12407e-05	1
1532	ash_gourd	-9.99863e-06	1
1551	ghee	0.000734466	24
1562	nigella_seed	0.000896001	1
1183	soy_sauce	0.0013501	5
729	roasted_almond	0.00135425	1
105	bread	0.00216108	4
391	sunflower_oil	0.00248654	83
205	rice	0.00362155	5
931	corn_grit	0.00405072	7
1567	pomegranate	0.00440491	1
1565	paneer	0.00508219	1
1021	capsicum	0.00733551	3
1571	rice_basmati	0.00869853	1
695	pistachio	0.0110148	3
848	egg	0.0114192	5
18	almond	0.0114677	6
133	raisin	0.0115074	5
1412	sesame_seed	0.0119862	4
1216	carrot	0.0156207	1
1564	pandanus_fasicularis	0.0191283	2
309	cherry	0.0234396	2
1563	panch_phoron_seeds	0.0310224	2
298	butter	0.0355574	6
399	grape	0.0381805	1
1233	cardamom	0.045185	23
918	banana	0.0473918	4
1197	apple	0.0479009	1
1134	saffron	0.0534489	14
724	cream	0.0539212	5
717	strawberry	0.0556479	2
1488	cocoa	0.0827301	5
661	rose	0.121963	5
545	coconut	0.130865	12
1008	buttermilk	0.172265	25
1257	orange	0.218773	4
69	cottage_cheese	0.387984	11
396	milk	0.845648	31

## Sheet: Gujarati
Aliased Ingredient ID	Aliased Ingredient Name	χ Value	Frequency
1114	green_bell_pepper	-0.282637	169
663	cayenne	-0.184541	145
204	mung_bean	-0.0963195	37
1267	coriander	-0.0552485	45
1549	garam_masala	-0.0543263	26
7	black_pepper	-0.0509637	33
1531	asafoetida	-0.0457128	169
1542	coriander_cumin_seeds_powder	-0.0433075	26
1412	sesame_seed	-0.0420149	62
1552	ginger_garlic_paste	-0.0326887	7
41	soybean	-0.0316771	6
849	turmeric	-0.0316485	157
579	cumin	-0.0309603	120
1088	pea	-0.0288507	29
439	cinnamon	-0.0186772	19
918	banana	-0.0163652	17
1160	peanut	-0.0163619	14
1240	tomato	-0.0162928	17
1348	bean	-0.0161518	4
1543	curry_leaf	-0.0150839	59
164	ginger	-0.0147685	17
1320	clove	-0.0132833	28
1478	black_bean	-0.0130058	11
205	rice	-0.0125681	40
1021	capsicum	-0.0125588	4
1579	carom_seed	-0.0119808	22
142	tamarind	-0.00831286	7
1415	fenugreek	-0.00756119	19
1568	poppy_seed	-0.00721364	10
196	fennel	-0.00647301	17
1447	onion	-0.00549327	20
1187	southern_pea	-0.00423035	2
781	guava	-0.00395033	2
1545	dabeli_masala	-0.00373222	1
1435	oat	-0.00329535	3
1581	colocasia	-0.00320762	4
1179	wheat	-0.00320729	76
1547	egg_plant	-0.00225497	13
1026	black_currant	-0.00222628	1
327	okra	-0.00216347	2
98	fig	-0.00210058	1
15	black_mustard_seed_oil	-0.00204771	119
1571	rice_basmati	-0.00186245	5
444	radish	-0.00153836	2
1356	nutmeg	-0.00149746	1
1044	cucumber	-0.00132266	5
1562	nigella_seed	-0.00119165	2
1534	bottle_gourd	-0.00112247	3
1250	peanut_oil	-0.00110887	1
1566	pigeon_pea	-0.000999408	15
1193	buckwheat	-0.000973837	2
931	corn_grit	-0.000605841	6
705	yam	-0.000525448	13
628	coriander_oil	-0.000524153	15
1078	caraway_seed	-0.000510814	1
1069	beet_root	-0.000467299	2
489	coconut_oil	-0.000360909	1
496	chickpea	-0.000344683	106
1550	garcinia_indica	-0.000178298	1
136	garlic	-0.000111181	10
1491	maize	-7.93839e-05	3
203	vanilla_oil	-6.00928e-06	1
1382	oregano	-1.80348e-06	2
1537	chard	-1.20186e-06	1
1080	zucchini	4.5967e-05	1
1126	bay_laurel	7.19251e-05	4
483	date	0.000138813	3
1551	ghee	0.000201018	84
729	roasted_almond	0.000296305	1
141	lettuce	0.000352953	2
127	sesame_oil	0.000526132	2
117	sweet_potato	0.000662571	4
1519	cashew	0.000731719	10
1533	bitter_gourd	0.0008082	2
1576	waterchestnut	0.000841067	3
695	pistachio	0.00216391	4
391	sunflower_oil	0.00220601	242
1216	carrot	0.0022235	9
1237	cabbage	0.0023379	2
133	raisin	0.00234104	10
1008	buttermilk	0.00273573	103
1455	wheaten_bread	0.00274721	1
1577	white_pepper	0.00467291	4
427	corn	0.00554836	16
18	almond	0.00592977	23
1580	spinach	0.00634769	4
1012	vinegar	0.00695544	1
187	pineapple	0.00814002	3
399	grape	0.00942562	2
385	potato	0.0131244	24
661	rose	0.0173301	4
724	cream	0.0173609	4
759	kidney_bean	0.0218683	2
105	bread	0.0236995	5
1567	pomegranate	0.0290209	5
1134	saffron	0.0328711	24
870	muskmelon	0.0387237	1
1561	madras_curry_powder	0.0434186	1
466	olive	0.0473282	9
545	coconut	0.0473497	24
1257	orange	0.0488394	1
298	butter	0.0509517	12
69	cottage_cheese	0.0576039	4
1120	apricot	0.059529	1
166	mint	0.0603707	11
1197	apple	0.06072	2
1536	chaat_masala	0.0680951	4
717	strawberry	0.0750417	2
1132	lemon	0.121448	31
486	mango	0.157414	20
396	milk	0.159301	34
1233	cardamom	0.172643	43

## Sheet: Jain
Aliased Ingredient ID	Aliased Ingredient Name	χ Value	Frequency
663	cayenne	-0.18227	152
1549	garam_masala	-0.140253	28
486	mango	-0.113088	24
1478	black_bean	-0.0816977	33
1267	coriander	-0.0673472	47
142	tamarind	-0.0673103	17
7	black_pepper	-0.0607401	55
164	ginger	-0.0599099	17
1114	green_bell_pepper	-0.0578799	112
1536	chaat_masala	-0.0553391	14
1160	peanut	-0.0550324	17
1320	clove	-0.0455404	25
41	soybean	-0.0357162	3
1412	sesame_seed	-0.0332607	31
1531	asafoetida	-0.027531	100
918	banana	-0.0274183	32
439	cinnamon	-0.0269893	18
1539	chole_masala	-0.0263521	3
1543	curry_leaf	-0.0217884	50
1233	cardamom	-0.0201946	38
1552	ginger_garlic_paste	-0.0192966	3
579	cumin	-0.0178021	107
849	turmeric	-0.0168761	98
1542	coriander_cumin_seeds_powder	-0.0138938	8
260	mushroom	-0.0112291	2
94	avocado	-0.0107771	3
1573	sambar_powder	-0.0102068	4
385	potato	-0.0101928	8
1197	apple	-0.00941198	2
133	raisin	-0.0092327	8
775	tea	-0.00900012	1
196	fennel	-0.00885328	17
1579	carom_seed	-0.0085032	16
1568	poppy_seed	-0.00838692	6
187	pineapple	-0.00798471	5
1519	cashew	-0.00721694	10
1027	french_bean	-0.00678677	2
1570	rasam_powder	-0.00612195	2
404	melon	-0.00507058	1
1544	curry_powder	-0.00475526	2
781	guava	-0.00367959	1
1534	bottle_gourd	-0.00360814	7
1193	buckwheat	-0.0034799	1
950	roasted_onion	-0.0030296	1
1125	dill	-0.00299412	2
1356	nutmeg	-0.00289675	2
1415	fenugreek	-0.00258838	17
575	pumpkin	-0.00199792	2
1571	rice_basmati	-0.00197423	7
1179	wheat	-0.00193078	49
136	garlic	-0.00183606	5
707	anise	-0.00156112	1
1078	caraway_seed	-0.00132846	3
15	black_mustard_seed_oil	-0.00125069	74
943	mace	-0.00116632	1
1562	nigella_seed	-0.00114213	4
628	coriander_oil	-0.000523466	18
1183	soy_sauce	-0.000515101	13
496	chickpea	-0.000491145	68
1069	beet_root	-0.000396411	1
1541	cluster_bean	-0.000346029	1
1533	bitter_gourd	-0.000229793	1
1547	egg_plant	-0.000204987	1
483	date	-0.000179445	1
1550	garcinia_indica	-0.000166298	1
1491	maize	-0.000156418	6
127	sesame_oil	-8.68736e-05	1
1567	pomegranate	-7.87374e-05	5
1555	jalapeno	-7.02825e-05	1
1382	oregano	-4.3317e-05	16
203	vanilla_oil	-4.04374e-05	5
35	maple_syrup	-3.94778e-05	1
1025	citrus_limetta_oil	-8.67316e-06	1
705	yam	-2.78634e-06	1
1357	honeydew	-1.79445e-06	1
1257	orange	0.000169552	2
1564	pandanus_fasicularis	0.000176594	1
407	yeast	0.000262436	5
1566	pigeon_pea	0.000270037	13
1126	bay_laurel	0.000754196	19
266	lemongrass_oil	0.00080918	2
327	okra	0.00146977	2
251	parsley	0.00147799	6
661	rose	0.00160862	3
1348	bean	0.00191964	4
289	papaya	0.00198341	1
695	pistachio	0.00214025	2
18	almond	0.00242382	12
1088	pea	0.00299212	14
1551	ghee	0.00319428	75
1216	carrot	0.0033958	6
647	brown_rice	0.00469493	1
1044	cucumber	0.0047441	9
1370	cauliflower	0.00485476	1
931	corn_grit	0.00504499	41
256	basil	0.00531801	3
391	sunflower_oil	0.0059275	242
1255	walnut	0.00594625	2
1447	onion	0.00640403	7
1134	saffron	0.00711564	9
166	mint	0.00755485	12
309	cherry	0.00775009	5
141	lettuce	0.00803173	15
1580	spinach	0.00872594	5
1132	lemon	0.00893478	27
1422	feta_cheese	0.0107495	1
1008	buttermilk	0.0115307	77
1435	oat	0.0134609	2
1237	cabbage	0.0146145	4
1455	wheaten_bread	0.0164032	3
204	mung_bean	0.0168195	30
545	coconut	0.0169207	29
1174	asparagus	0.0217265	3
1240	tomato	0.0256626	57
1428	white_wine	0.0258805	2
1140	mustard	0.0259969	7
205	rice	0.0273782	53
1012	vinegar	0.0274821	14
466	olive	0.0385114	17
88	orange_juice	0.0386849	4
46	blueberry	0.049455	1
1026	black_currant	0.0508305	1
69	cottage_cheese	0.0541306	24
759	kidney_bean	0.0562512	2
1021	capsicum	0.0626716	18
590	mandarin	0.065061	1
1120	apricot	0.0688127	1
64	honey	0.0806921	12
717	strawberry	0.0828161	4
525	cheese	0.088173	11
399	grape	0.0909641	4
9	peanut_butter	0.0993747	4
724	cream	0.118121	37
1488	cocoa	0.147234	3
427	corn	0.260794	29
105	bread	0.269337	25
396	milk	0.857801	62
298	butter	1.23011	68

## Sheet: Maharashtrian
Aliased Ingredient ID	Aliased Ingredient Name	χ Value	Frequency
663	cayenne	-0.204765	71
1114	green_bell_pepper	-0.164172	27
1233	cardamom	-0.12939	28
1160	peanut	-0.114934	10
142	tamarind	-0.111858	12
1240	tomato	-0.106149	8
1478	black_bean	-0.0988306	6
7	black_pepper	-0.0959224	16
439	cinnamon	-0.0874989	21
1267	coriander	-0.0806989	30
1320	clove	-0.0679084	22
164	ginger	-0.0641371	10
1553	goda_masala	-0.0636971	2
1549	garam_masala	-0.0625047	11
1552	ginger_garlic_paste	-0.0537677	6
486	mango	-0.0458974	4
1338	chicken	-0.0446258	6
1543	curry_leaf	-0.0415181	19
849	turmeric	-0.0414737	58
1573	sambar_powder	-0.033348	1
1531	asafoetida	-0.0314621	32
1538	chicken_masala_powder	-0.0283578	1
1568	poppy_seed	-0.0280801	6
579	cumin	-0.0276861	39
1574	tandoori_masala	-0.0234293	2
1088	pea	-0.0191055	4
1447	onion	-0.0159213	14
1415	fenugreek	-0.0140484	6
1563	panch_phoron_seeds	-0.0125762	1
260	mushroom	-0.0124105	1
586	mutton	-0.0119524	1
1571	rice_basmati	-0.0116769	4
166	mint	-0.0101735	2
1546	drumstick_leaf	-0.00928828	1
1348	bean	-0.00791789	1
628	coriander_oil	-0.00683735	14
1216	carrot	-0.00631484	1
1542	coriander_cumin_seeds_powder	-0.0061482	3
707	anise	-0.0061175	2
1250	peanut_oil	-0.00527724	1
1078	caraway_seed	-0.00507642	3
1021	capsicum	-0.00494678	1
385	potato	-0.0043767	4
327	okra	-0.00325218	1
1547	egg_plant	-0.00284373	4
1550	garcinia_indica	-0.00199729	3
15	black_mustard_seed_oil	-0.00197981	29
1576	waterchestnut	-0.00191899	2
1044	cucumber	-0.00178322	1
204	mung_bean	-0.00158511	5
1179	wheat	-0.00122274	10
1541	cluster_bean	-0.00071666	1
1126	bay_laurel	-0.000714348	4
1519	cashew	-0.000388048	5
256	basil	-0.000344699	1
496	chickpea	-0.000221379	12
133	raisin	-2.30988e-05	3
1382	oregano	-1.17969e-05	1
1491	maize	0.000173878	1
1551	ghee	0.000204997	21
196	fennel	0.000505334	5
18	almond	0.000736878	3
1566	pigeon_pea	0.000967617	4
1548	flax_seed	0.00121719	1
1183	soy_sauce	0.00140477	3
489	coconut_oil	0.00168602	2
848	egg	0.00226405	3
661	rose	0.00260846	1
1567	pomegranate	0.00301612	2
391	sunflower_oil	0.00344045	78
1356	nutmeg	0.00450457	1
1428	white_wine	0.00560609	2
1132	lemon	0.00615599	4
136	garlic	0.00621073	10
1008	buttermilk	0.00776686	15
1544	curry_powder	0.0102544	1
1012	vinegar	0.0109119	3
127	sesame_oil	0.0145388	3
105	bread	0.015184	1
1134	saffron	0.0156391	6
427	corn	0.0181978	2
1580	spinach	0.0210975	1
466	olive	0.0218742	1
205	rice	0.0316774	11
1488	cocoa	0.0426005	1
724	cream	0.0427876	2
1412	sesame_seed	0.0463109	6
545	coconut	0.0530482	22
525	cheese	0.08047	1
298	butter	0.0937326	3
396	milk	0.148232	11
1120	apricot	0.179439	1
717	strawberry	0.187813	1

## Sheet: Mughlai
Aliased Ingredient ID	Aliased Ingredient Name	χ Value	Frequency
164	ginger	-0.215489	20
1549	garam_masala	-0.201824	38
1320	clove	-0.164388	42
439	cinnamon	-0.149219	33
1240	tomato	-0.122969	21
1114	green_bell_pepper	-0.0979079	33
1552	ginger_garlic_paste	-0.0962793	22
663	cayenne	-0.0812413	70
1447	onion	-0.0679472	29
1267	coriander	-0.0675527	38
298	butter	-0.0647931	12
385	potato	-0.0636266	18
1088	pea	-0.062938	9
69	cottage_cheese	-0.0590004	14
1568	poppy_seed	-0.0431689	14
1559	kitchen_king_masala	-0.0382529	5
1574	tandoori_masala	-0.0360024	1
545	coconut	-0.0319401	5
7	black_pepper	-0.0314542	16
1519	cashew	-0.0269368	20
579	cumin	-0.0268735	36
1542	coriander_cumin_seeds_powder	-0.0265639	6
849	turmeric	-0.0253337	39
1008	buttermilk	-0.023486	38
1257	orange	-0.0146798	1
136	garlic	-0.0144382	8
1120	apricot	-0.0143467	1
759	kidney_bean	-0.013577	5
1415	fenugreek	-0.011335	13
848	egg	-0.0107801	2
943	mace	-0.0100455	2
1078	caraway_seed	-0.00882401	9
1571	rice_basmati	-0.00867502	20
1370	cauliflower	-0.00866125	3
196	fennel	-0.00848616	4
133	raisin	-0.0081982	11
1021	capsicum	-0.00680117	1
1564	pandanus_fasicularis	-0.00652003	4
1531	asafoetida	-0.00602097	4
707	anise	-0.005763	4
187	pineapple	-0.00560048	1
1216	carrot	-0.00482558	9
1579	carom_seed	-0.00424882	1
260	mushroom	-0.00387891	2
1012	vinegar	-0.00361694	1
1543	curry_leaf	-0.00250264	6
391	sunflower_oil	-0.00243758	71
1130	sandalwood	-0.0022207	2
1126	bay_laurel	-0.00190749	20
628	coriander_oil	-0.00188861	8
1551	ghee	-0.00157313	74
1567	pomegranate	-0.00117094	2
496	chickpea	-0.00116436	15
204	mung_bean	-0.000924364	4
98	fig	-0.000775515	1
15	black_mustard_seed_oil	-0.000455959	4
1547	egg_plant	-0.000312759	2
874	vetiver	-0.000301164	1
945	soybean_oil	-0.000275866	1
1566	pigeon_pea	-9.64471e-05	2
1491	maize	-4.45722e-05	1
203	vanilla_oil	-1.44559e-05	1
705	yam	2.61876e-05	1
1562	nigella_seed	0.000112522	3
1412	sesame_seed	0.000164644	1
1533	bitter_gourd	0.000234268	1
1225	custard_apple	0.00029916	1
1577	white_pepper	0.00037464	2
407	yeast	0.000569409	6
404	melon	0.00124532	1
525	cheese	0.00227095	1
729	roasted_almond	0.00245831	1
1160	peanut	0.00366262	1
918	banana	0.0048839	3
647	brown_rice	0.00499796	2
1478	black_bean	0.00539279	4
256	basil	0.00564168	1
1179	wheat	0.00616904	11
931	corn_grit	0.00627785	15
309	cherry	0.00899636	1
289	papaya	0.00911149	1
1560	lotus_oil	0.00934098	3
1580	spinach	0.0101869	1
1356	nutmeg	0.0103954	1
18	almond	0.0165658	21
695	pistachio	0.0192075	5
661	rose	0.0234672	6
1197	apple	0.0257112	1
1538	chicken_masala_powder	0.039871	1
482	crisp_bread	0.0424066	1
466	olive	0.0460562	1
1134	saffron	0.0488473	36
427	corn	0.0498063	5
166	mint	0.0785828	9
41	soybean	0.0893651	4
1233	cardamom	0.0914274	72
724	cream	0.113078	38
64	honey	0.126923	3
1536	chaat_masala	0.140431	13
1132	lemon	0.149483	8
486	mango	0.152392	11
399	grape	0.162372	3
105	bread	0.163936	12
205	rice	0.470043	9
396	milk	0.975346	71

## Sheet: Punjabi
Aliased Ingredient ID	Aliased Ingredient Name	χ Value	Frequency
1549	garam_masala	-0.188846	251
1114	green_bell_pepper	-0.145587	301
663	cayenne	-0.120805	496
1240	tomato	-0.103046	137
486	mango	-0.101424	120
1552	ginger_garlic_paste	-0.0954902	110
164	ginger	-0.0861964	82
1267	coriander	-0.0836371	243
439	cinnamon	-0.0651437	84
1320	clove	-0.0582689	86
41	soybean	-0.0449324	18
7	black_pepper	-0.0397599	104
1088	pea	-0.0390963	60
1542	coriander_cumin_seeds_powder	-0.0380423	40
579	cumin	-0.0295846	265
204	mung_bean	-0.026331	29
1233	cardamom	-0.0255285	123
849	turmeric	-0.0210776	326
142	tamarind	-0.0204058	11
1415	fenugreek	-0.0196185	114
1447	onion	-0.0194328	175
1531	asafoetida	-0.0174143	123
1568	poppy_seed	-0.0140105	32
1478	black_bean	-0.0122926	11
136	garlic	-0.0104302	59
775	tea	-0.00962581	4
1021	capsicum	-0.00899628	30
260	mushroom	-0.00886016	20
1519	cashew	-0.00870337	45
404	melon	-0.00759365	7
1235	mozzarella_cheese	-0.00756076	3
1027	french_bean	-0.00731186	4
1216	carrot	-0.0072584	26
1543	curry_leaf	-0.00641581	39
759	kidney_bean	-0.00611505	10
1562	nigella_seed	-0.00564865	29
196	fennel	-0.00523955	43
1569	pulao_masala	-0.0040818	1
1580	spinach	-0.00406666	25
545	coconut	-0.00345567	22
1574	tandoori_masala	-0.0033811	5
1257	orange	-0.00295328	1
1089	rum	-0.00275936	1
1571	rice_basmati	-0.00262623	29
1573	sambar_powder	-0.00255539	1
327	okra	-0.00251	19
1338	chicken	-0.00228036	3
1570	rasam_powder	-0.00213307	1
1187	southern_pea	-0.00212342	1
1435	oat	-0.00204033	2
444	radish	-0.00196772	6
950	roasted_onion	-0.00182149	2
1044	cucumber	-0.00177599	3
647	brown_rice	-0.00171124	1
1581	colocasia	-0.0016986	6
707	anise	-0.00157859	6
1412	sesame_seed	-0.00157827	18
1533	bitter_gourd	-0.0014135	7
1557	kebab_masala	-0.00134276	1
628	coriander_oil	-0.00133865	38
1069	beet_root	-0.00132007	7
1370	cauliflower	-0.00124068	17
1547	egg_plant	-0.00106372	17
309	cherry	-0.00105122	2
1125	dill	-0.00103178	1
1563	panch_phoron_seeds	-0.0010304	1
15	black_mustard_seed_oil	-0.000962669	84
1078	caraway_seed	-0.000906529	8
943	mace	-0.000755147	1
1530	all_spice	-0.000716014	1
575	pumpkin	-0.000674563	2
187	pineapple	-0.000648894	7
1579	carom_seed	-0.00055347	59
1140	mustard	-0.00049109	2
489	coconut_oil	-0.000482135	1
1577	white_pepper	-0.000401366	2
483	date	-0.000398252	5
496	chickpea	-0.00037674	165
1560	lotus_oil	-0.000374518	3
1071	jackfruit	-0.000282765	1
1237	cabbage	-0.000243867	1
1564	pandanus_fasicularis	-0.000241831	5
210	watermelon	-0.000232561	1
1305	shallot	-0.000193286	1
256	basil	-0.000179626	2
1348	bean	-0.000159696	1
705	yam	-0.000131641	4
1491	maize	-0.000104852	12
1192	tea_leaf_oil	-5.17434e-05	2
1550	garcinia_indica	-4.92562e-05	1
116	turnip	-4.59675e-05	1
1565	paneer	-3.10531e-05	2
203	vanilla_oil	-2.41756e-05	6
407	yeast	-5.75756e-06	13
1080	zucchini	-3.41304e-06	2
1555	jalapeno	-1.82707e-06	1
1369	mustard_greens_oil	8.96229e-06	1
1183	soy_sauce	6.03393e-05	12
1566	pigeon_pea	7.40383e-05	8
1576	waterchestnut	0.000146883	2
98	fig	0.000155476	2
1535	canola_oil	0.0001772	1
1572	ricotta_cheese	0.000213719	2
117	sweet_potato	0.00022871	1
1536	chaat_masala	0.000302112	58
729	roasted_almond	0.000474149	2
1012	vinegar	0.000526489	9
1126	bay_laurel	0.000635131	66
1551	ghee	0.000916609	218
945	soybean_oil	0.000932148	4
717	strawberry	0.00104498	2
1255	walnut	0.00110946	3
18	almond	0.0022895	27
1455	wheaten_bread	0.00230493	1
9	peanut_butter	0.0026266	1
1544	curry_powder	0.00284485	3
391	sunflower_oil	0.00287183	662
848	egg	0.00314985	7
1179	wheat	0.0034238	215
695	pistachio	0.00357105	4
88	orange_juice	0.00442402	3
1193	buckwheat	0.00478265	1
661	rose	0.00480961	10
1539	chole_masala	0.00542853	12
918	banana	0.00543789	9
931	corn_grit	0.00545134	64
929	kiwi	0.00646821	1
289	papaya	0.00651181	2
1538	chicken_masala_powder	0.00654758	1
1488	cocoa	0.00723941	1
482	crisp_bread	0.00748751	1
1567	pomegranate	0.011036	26
1160	peanut	0.0112809	10
1008	buttermilk	0.0115717	218
133	raisin	0.0119137	31
1556	jal_jeera_powder	0.0136165	1
385	potato	0.0141583	109
1134	saffron	0.0143341	50
205	rice	0.0166689	43
166	mint	0.0198891	33
1197	apple	0.0200354	5
724	cream	0.0209921	108
466	olive	0.0338877	16
64	honey	0.0359167	11
399	grape	0.0383176	4
69	cottage_cheese	0.0385167	128
1132	lemon	0.0488116	80
427	corn	0.0548512	34
525	cheese	0.0983397	7
298	butter	0.109392	87
105	bread	0.125535	60
396	milk	0.168533	137

## Sheet: Rajasthani
Aliased Ingredient ID	Aliased Ingredient Name	χ Value	Frequency
1549	garam_masala	-0.132956	15
1267	coriander	-0.0850346	35
1320	clove	-0.0763667	16
579	cumin	-0.0665584	55
439	cinnamon	-0.0518669	9
1542	coriander_cumin_seeds_powder	-0.0470126	4
385	potato	-0.0346265	3
1531	asafoetida	-0.0340287	40
7	black_pepper	-0.0308574	9
204	mung_bean	-0.0285552	12
1543	curry_leaf	-0.0267683	8
205	rice	-0.0256866	2
663	cayenne	-0.0240861	80
1579	carom_seed	-0.0184691	17
849	turmeric	-0.0179758	55
41	soybean	-0.0164044	1
1415	fenugreek	-0.0162281	13
1088	pea	-0.0151826	6
1478	black_bean	-0.014779	8
1552	ginger_garlic_paste	-0.013967	7
1240	tomato	-0.0138881	5
1536	chaat_masala	-0.0123884	5
1008	buttermilk	-0.0106318	32
196	fennel	-0.00946578	33
404	melon	-0.00592965	1
133	raisin	-0.00507238	2
1571	rice_basmati	-0.00416266	3
1581	colocasia	-0.00388469	1
1021	capsicum	-0.00324637	1
1580	spinach	-0.00238382	1
444	radish	-0.00233776	1
15	black_mustard_seed_oil	-0.00188301	20
1534	bottle_gourd	-0.00134439	1
931	corn_grit	-0.0011798	3
545	coconut	-0.00110819	1
1069	beet_root	-0.000821121	1
1541	cluster_bean	-0.000763847	3
1551	ghee	-0.000750369	62
496	chickpea	-0.000719605	42
575	pumpkin	-0.000645781	1
1564	pandanus_fasicularis	-0.000526432	1
628	coriander_oil	-0.000340506	6
1183	soy_sauce	-0.000160706	1
1491	maize	-0.000113294	2
407	yeast	-4.97963e-05	1
1568	poppy_seed	-4.07824e-05	5
1566	pigeon_pea	0.000126772	3
1519	cashew	0.000378526	2
707	anise	0.000630343	1
1126	bay_laurel	0.00103628	19
1562	nigella_seed	0.00106953	15
327	okra	0.00144791	1
1160	peanut	0.0015968	1
1577	white_pepper	0.00201177	1
1412	sesame_seed	0.0022297	1
1370	cauliflower	0.00309438	1
1179	wheat	0.00472384	24
391	sunflower_oil	0.0052536	77
1187	southern_pea	0.005892	1
1533	bitter_gourd	0.00602034	1
661	rose	0.00635961	3
18	almond	0.00881356	10
1447	onion	0.00983223	6
695	pistachio	0.0108755	3
399	grape	0.0120599	3
166	mint	0.0153975	3
69	cottage_cheese	0.0172473	1
1134	saffron	0.0189682	12
105	bread	0.0277826	2
1132	lemon	0.0287533	3
1114	green_bell_pepper	0.0322815	33
298	butter	0.0370096	2
1233	cardamom	0.0430052	31
142	tamarind	0.0786617	4
427	corn	0.0915879	2
396	milk	0.147712	21
486	mango	0.155342	21
164	ginger	0.217247	3

## Sheet: South
Aliased Ingredient ID	Aliased Ingredient Name	χ Value	Frequency
142	tamarind	-0.134961	87
1240	tomato	-0.116147	51
1114	green_bell_pepper	-0.108836	144
663	cayenne	-0.0952292	238
1267	coriander	-0.0654552	73
1543	curry_leaf	-0.0514949	196
1160	peanut	-0.05013	16
164	ginger	-0.0418249	24
1132	lemon	-0.0332537	20
579	cumin	-0.0309437	135
7	black_pepper	-0.0234833	65
1531	asafoetida	-0.0186724	146
1027	french_bean	-0.0170599	4
1320	clove	-0.0165276	24
1216	carrot	-0.0159738	11
849	turmeric	-0.015413	148
1570	rasam_powder	-0.0146073	10
918	banana	-0.0121775	15
1088	pea	-0.0112633	13
427	corn	-0.0107415	4
439	cinnamon	-0.0102468	21
1187	southern_pea	-0.00732843	2
1412	sesame_seed	-0.00713532	16
1571	rice_basmati	-0.0067102	15
1552	ginger_garlic_paste	-0.00551601	12
166	mint	-0.00373116	5
1536	chaat_masala	-0.00355198	2
1546	drumstick_leaf	-0.00250488	1
724	cream	-0.00250041	3
628	coriander_oil	-0.00225106	37
1305	shallot	-0.00217962	11
327	okra	-0.00217485	3
1534	bottle_gourd	-0.00206974	5
399	grape	-0.00205414	1
15	black_mustard_seed_oil	-0.0020367	201
943	mace	-0.00164843	1
1562	nigella_seed	-0.00160082	3
759	kidney_bean	-0.00158602	1
707	anise	-0.00152261	6
88	orange_juice	-0.00135879	1
196	fennel	-0.00120001	10
1554	grind_ginger_garlic_and_coriander_leaves	-0.00111615	1
575	pumpkin	-0.00111137	2
444	radish	-0.00104841	2
105	bread	-0.000903515	5
256	basil	-0.000901545	1
1558	kenaf	-0.000845692	1
1547	egg_plant	-0.000773187	6
64	honey	-0.000769944	2
1370	cauliflower	-0.000732165	2
1237	cabbage	-0.000721648	1
187	pineapple	-0.000705079	1
1071	jackfruit	-0.000611234	1
1012	vinegar	-0.000574175	4
1425	camphor	-0.00053269	1
1044	cucumber	-0.000522355	3
127	sesame_oil	-0.000432454	8
1533	bitter_gourd	-0.0003934	4
1069	beet_root	-0.000379671	1
931	corn_grit	-0.000185048	8
69	cottage_cheese	-8.84575e-05	1
705	yam	-6.40742e-05	1
407	yeast	-3.00115e-05	4
1204	crab	6.17132e-06	2
1179	wheat	0.000181262	11
1183	soy_sauce	0.00019545	3
1575	turkey_berry	0.000199145	1
136	garlic	0.000222416	19
1257	orange	0.000236306	3
114	prawn	0.000359899	2
1126	bay_laurel	0.000370972	7
1021	capsicum	0.000524684	7
1193	buckwheat	0.000699736	1
1579	carom_seed	0.000844446	2
1356	nutmeg	0.000910146	1
695	pistachio	0.00107159	1
1542	coriander_cumin_seeds_powder	0.0012966	1
1566	pigeon_pea	0.00179482	55
1197	apple	0.0018376	1
309	cherry	0.00197551	1
496	chickpea	0.00201449	118
661	rose	0.00255658	1
489	coconut_oil	0.00285968	38
18	almond	0.0029427	10
1577	white_pepper	0.00297244	2
486	mango	0.00436855	14
1134	saffron	0.00470352	13
260	mushroom	0.00518307	1
1551	ghee	0.00552002	94
1573	sambar_powder	0.00589541	19
1567	pomegranate	0.00599434	2
1519	cashew	0.00603618	38
1568	poppy_seed	0.00638738	11
1008	buttermilk	0.00847922	68
1415	fenugreek	0.00889473	55
1435	oat	0.00987	6
133	raisin	0.0122749	15
1580	spinach	0.012529	4
647	brown_rice	0.0128385	1
848	egg	0.0183707	3
466	olive	0.0203368	3
391	sunflower_oil	0.0240245	289
385	potato	0.0240642	22
525	cheese	0.0290112	1
1447	onion	0.0303032	72
41	soybean	0.0441619	8
1233	cardamom	0.0639141	46
396	milk	0.132714	26
204	mung_bean	0.133433	34
545	coconut	0.177927	68
1478	black_bean	0.185412	150
298	butter	0.19496	16
1549	garam_masala	0.25433	24
205	rice	0.432342	119
